# Supplementary material for: Cell cycle dynamics control fluidity of the developing mouse neuroepithelium
Source: Nat Phys. 2023 Apr 6;19(7):1050–8. doi: 10.1038/s41567-023-01977-w (PMC10344780; doi:10.1038/s41567-023-01977-w)
Supplement: Supplementary file 10 — Source data for Supplementary Figs. 1–8. [file 41567_2023_1977_MOESM10_ESM.xlsx]

## Sheet: Fig. S1
Fig. S1A. Fraction of MADM clones expressing GFP or tdTomato, vs co-expressing clones								Fig. S1C. Mean sizes of MADM clones induced at the indicated stages.						Fig. S1F. Maximum displacement of labelled cells from the clone centroid.						Fig. S1G. AP/DV aspect ratio of the clones at different developmental stages
Stage	% clones expressing GFP or TdT	SEM	% clones expressing GFP + TdT	SEM	n (number of litters)			Stage	Mean clone size (No. of cells)	SD	n (No. of clones)			Stage	Mean maximum displacement (µm)	SD	n (number of clones)			Stage and domain	Mean Aspect ratio AP/DV	SD	n (number of clones)
E8.5	84	0.033	16	0.011	10			E8.5	4.09	2.33	46			E8.5	10.2	10.5	46			E8.5 pD	0.951	0.585	31
E9.5	60.95	35	39.05	0.032	4			E9.5	2.59	1.33	87			E9.5	3.39	4.09	80			E9.5 pD	1.01	0.307	57
E10.5	51.77	0.016	48.23	0.01	6			E10.5	2.07	1.88	94			E10.5	3	7.63	32			E10.5 pD	0.908	0.322	56
																				E10.5 pMN	1.31	0.5	6

## Sheet: Fig. S2
Fig. S2A. Mean value of the indicated cell shape descriptors for simulations performed at different values of lambda and gamm for proliferation rate kp = 0.09h-1 and differentiation rate kn = 0
Lambda	Gamma	Area (µm2)		Lambda	Gamma	Perimeter (µm)		Lambda	Gamma	Area ratio slope		Lambda	Gamma	CV perimeter		Lambda	Gamma	CV p0		Lambda	Gamma	CV elongation
0.01	0	13.8159		0.01	0	18.6149		0.01	0	0.053187		0.01	0	0.235959		0.01	0	0.216451		0.01	0	0.422967
0.046	0	12.8866		0.046	0	13.9852		0.046	0	0.220281		0.046	0	0.133411		0.046	0	0.031115		0.046	0	0.186841
0.082	0	12.0146		0.082	0	13.1552		0.082	0	0.329646		0.082	0	0.143443		0.082	0	0.020802		0.082	0	0.14879
0.118	0	11.1279		0.118	0	12.5252		0.118	0	0.393145		0.118	0	0.161042		0.118	0	0.018566		0.118	0	0.140611
0.153	0	10.3857		0.153	0	12.0311		0.153	0	0.42255		0.153	0	0.181587		0.153	0	0.018855		0.153	0	0.14505
0.189	0	10.4051		0.189	0	12.0348		0.189	0	0.392904		0.189	0	0.184944		0.189	0	0.019132		0.189	0	0.149665
0.225	0	10.7197		0.225	0	12.2187		0.225	0	0.391323		0.225	0	0.182475		0.225	0	0.019474		0.225	0	0.155653
0.26	0	10.6538		0.26	0	12.1631		0.26	0	0.399628		0.26	0	0.189961		0.26	0	0.021178		0.26	0	0.159281
0.296	0	9.8643		0.296	0	11.7796		0.296	0	0.076315		0.296	0	0.112916		0.296	0	0.010712		0.296	0	0.104691
-0.063	0.01	13.7815		-0.063	0.01	16.7968		-0.063	0.01	0.065139		-0.063	0.01	0.109521		-0.063	0.01	0.100506		-0.063	0.01	0.33643
-0.025	0.01	13.2063		-0.025	0.01	14.3172		-0.025	0.01	0.186042		-0.025	0.01	0.118625		-0.025	0.01	0.036374		-0.025	0.01	0.200145
0.014	0.01	12.2883		0.014	0.01	13.3723		0.014	0.01	0.294242		0.014	0.01	0.131259		0.014	0.01	0.022609		0.014	0.01	0.153408
0.052	0.01	11.4196		0.052	0.01	12.7333		0.052	0.01	0.351646		0.052	0.01	0.145956		0.052	0.01	0.018716		0.052	0.01	0.140542
0.091	0.01	10.2795		0.091	0.01	11.9968		0.091	0.01	0.417654		0.091	0.01	0.170008		0.091	0.01	0.018942		0.091	0.01	0.142824
0.129	0.01	9.63667		0.129	0.01	11.5615		0.129	0.01	0.429249		0.129	0.01	0.190659		0.129	0.01	0.01981		0.129	0.01	0.150058
0.168	0.01	9.52332		0.168	0.01	11.4723		0.168	0.01	0.428777		0.168	0.01	0.20166		0.168	0.01	0.020419		0.168	0.01	0.156901
0.206	0.01	9.6632		0.206	0.01	11.5719		0.206	0.01	0.370439		0.206	0.01	0.194957		0.206	0.01	0.02065		0.206	0.01	0.159051
0.245	0.01	9.4728		0.245	0.01	11.4167		0.245	0.01	0.416206		0.245	0.01	0.210907		0.245	0.01	0.044937		0.245	0.01	0.208063
-0.137	0.02	13.7589		-0.137	0.02	16.794		-0.137	0.02	0.06453		-0.137	0.02	0.087718		-0.137	0.02	0.090593		-0.137	0.02	0.331392
-0.095	0.02	13.2884		-0.095	0.02	14.5297		-0.095	0.02	0.152434		-0.095	0.02	0.108119		-0.095	0.02	0.043472		-0.095	0.02	0.221748
-0.054	0.02	12.5112		-0.054	0.02	13.5645		-0.054	0.02	0.254185		-0.054	0.02	0.120683		-0.054	0.02	0.024908		-0.054	0.02	0.157174
-0.013	0.02	11.6198		-0.013	0.02	12.8777		-0.013	0.02	0.340864		-0.013	0.02	0.135768		-0.013	0.02	0.019238		-0.013	0.02	0.141672
0.029	0.02	10.5309		0.029	0.02	12.1757		0.029	0.02	0.381179		0.029	0.02	0.155459		0.029	0.02	0.018782		0.029	0.02	0.142369
0.07	0.02	9.44983		0.07	0.02	11.4754		0.07	0.02	0.414654		0.07	0.02	0.176354		0.07	0.02	0.019692		0.07	0.02	0.146272
0.112	0.02	8.77822		0.112	0.02	11.0101		0.112	0.02	0.426737		0.112	0.02	0.201926		0.112	0.02	0.021444		0.112	0.02	0.15733
0.153	0.02	8.65917		0.153	0.02	10.9104		0.153	0.02	0.435426		0.153	0.02	0.215274		0.153	0.02	0.022173		0.153	0.02	0.165526
0.194	0.02	8.41586		0.194	0.02	10.7368		0.194	0.02	0.462279		0.194	0.02	0.217736		0.194	0.02	0.023152		0.194	0.02	0.166227
0.236	0.02	6.85515		0.236	0.02	9.34266		0.236	0.02	0.092635		0.236	0.02	0.327453		0.236	0.02	0.203316		0.236	0.02	0.220145
-0.21	0.03	13.817		-0.21	0.03	16.7845		-0.21	0.03	0.059796		-0.21	0.03	0.075495		-0.21	0.03	0.087272		-0.21	0.03	0.32851
-0.166	0.03	13.3326		-0.166	0.03	14.7569		-0.166	0.03	0.123882		-0.166	0.03	0.097743		-0.166	0.03	0.049012		-0.166	0.03	0.242296
-0.122	0.03	12.5782		-0.122	0.03	13.6985		-0.122	0.03	0.219261		-0.122	0.03	0.113359		-0.122	0.03	0.028666		-0.122	0.03	0.167635
-0.077	0.03	11.7378		-0.077	0.03	12.977		-0.077	0.03	0.316274		-0.077	0.03	0.128939		-0.077	0.03	0.019946		-0.077	0.03	0.143371
-0.033	0.03	10.696		-0.033	0.03	12.297		-0.033	0.03	0.357023		-0.033	0.03	0.143639		-0.033	0.03	0.018543		-0.033	0.03	0.141926
0.012	0.03	9.5855		0.012	0.03	11.5789		0.012	0.03	0.395045		0.012	0.03	0.165679		0.012	0.03	0.019097		0.012	0.03	0.14388
0.056	0.03	8.45023		0.056	0.03	10.811		0.056	0.03	0.428983		0.056	0.03	0.195666		0.056	0.03	0.022231		0.056	0.03	0.159542
0.101	0.03	7.98286		0.101	0.03	10.4752		0.101	0.03	0.422252		0.101	0.03	0.211997		0.101	0.03	0.023366		0.101	0.03	0.168047
0.145	0.03	7.75394		0.145	0.03	10.28		0.145	0.03	0.438929		0.145	0.03	0.233795		0.145	0.03	0.023977		0.145	0.03	0.171107
0.19	0.03	7.21727		0.19	0.03	9.85549		0.19	0.03	0.393177		0.19	0.03	0.263393		0.19	0.03	0.032884		0.19	0.03	0.181859
-0.284	0.04	13.7326		-0.284	0.04	16.8088		-0.284	0.04	0.060586		-0.284	0.04	0.067351		-0.284	0.04	0.085046		-0.284	0.04	0.333483
-0.236	0.04	13.3826		-0.236	0.04	14.9219		-0.236	0.04	0.110246		-0.236	0.04	0.088796		-0.236	0.04	0.054222		-0.236	0.04	0.252895
-0.189	0.04	12.7228		-0.189	0.04	13.8544		-0.189	0.04	0.187271		-0.189	0.04	0.106602		-0.189	0.04	0.032871		-0.189	0.04	0.193027
-0.141	0.04	11.864		-0.141	0.04	13.0799		-0.141	0.04	0.293861		-0.141	0.04	0.12167		-0.141	0.04	0.021126		-0.141	0.04	0.147253
-0.093	0.04	10.8507		-0.093	0.04	12.4021		-0.093	0.04	0.358721		-0.093	0.04	0.137127		-0.093	0.04	0.018515		-0.093	0.04	0.141501
-0.046	0.04	9.8248		-0.046	0.04	11.7512		-0.046	0.04	0.365469		-0.046	0.04	0.151759		-0.046	0.04	0.018597		-0.046	0.04	0.142903
0.002	0.04	8.56467		0.002	0.04	10.9183		0.002	0.04	0.389562		0.002	0.04	0.178727		0.002	0.04	0.020754		0.002	0.04	0.15312
0.05	0.04	7.42922		0.05	0.04	10.0856		0.05	0.04	0.449925		0.05	0.04	0.219671		0.05	0.04	0.024843		0.05	0.04	0.167406
0.097	0.04	7.20449		0.097	0.04	9.90658		0.097	0.04	0.446967		0.097	0.04	0.232158		0.097	0.04	0.024545		0.097	0.04	0.173589
0.145	0.04	6.55697		0.145	0.04	9.39639		0.145	0.04	0.46041		0.145	0.04	0.254838		0.145	0.04	0.026312		0.145	0.04	0.180031
0.193	0.04	6.10707		0.193	0.04	8.8656		0.193	0.04	0.020725		0.193	0.04	0.33503		0.193	0.04	0.062652		0.193	0.04	0.253944
-0.357	0.05	13.8386		-0.357	0.05	16.8072		-0.357	0.05	0.057799		-0.357	0.05	0.061901		-0.357	0.05	0.083829		-0.357	0.05	0.328248
-0.306	0.05	13.4337		-0.306	0.05	15.0732		-0.306	0.05	0.103716		-0.306	0.05	0.081445		-0.306	0.05	0.056679		-0.306	0.05	0.264839
-0.255	0.05	12.8073		-0.255	0.05	13.9676		-0.255	0.05	0.164228		-0.255	0.05	0.100151		-0.255	0.05	0.034909		-0.255	0.05	0.188406
-0.204	0.05	11.8929		-0.204	0.05	13.1345		-0.204	0.05	0.271041		-0.204	0.05	0.114843		-0.204	0.05	0.022673		-0.204	0.05	0.150806
-0.153	0.05	10.9237		-0.153	0.05	12.4643		-0.153	0.05	0.322372		-0.153	0.05	0.128333		-0.153	0.05	0.018489		-0.153	0.05	0.140287
-0.102	0.05	9.83253		-0.102	0.05	11.7707		-0.102	0.05	0.358105		-0.102	0.05	0.143315		-0.102	0.05	0.018379		-0.102	0.05	0.141799
-0.051	0.05	8.58704		-0.051	0.05	10.9508		-0.051	0.05	0.382006		-0.051	0.05	0.167679		-0.051	0.05	0.019992		-0.051	0.05	0.148528
0	0.05	7.24138		0	0.05	9.97016		0	0.05	0.442188		0	0.05	0.212607		0	0.05	0.02414		0	0.05	0.164485
0.051	0.05	6.57348		0.051	0.05	9.41207		0.051	0.05	0.471284		0.051	0.05	0.254596		0.051	0.05	0.030179		0.051	0.05	0.193177
0.102	0.05	6.43564		0.102	0.05	9.29567		0.102	0.05	0.471191		0.102	0.05	0.264944		0.102	0.05	0.02968		0.102	0.05	0.194426
0.153	0.05	5.27599		0.153	0.05	8.30732		0.153	0.05	0.135643		0.153	0.05	0.31594		0.153	0.05	0.033291		0.153	0.05	0.246511
-0.431	0.06	13.783		-0.431	0.06	16.8299		-0.431	0.06	0.053953		-0.431	0.06	0.056578		-0.431	0.06	0.084066		-0.431	0.06	0.325688
-0.376	0.06	13.4087		-0.376	0.06	15.1831		-0.376	0.06	0.096101		-0.376	0.06	0.075455		-0.376	0.06	0.059891		-0.376	0.06	0.271101
-0.322	0.06	12.7969		-0.322	0.06	14.0499		-0.322	0.06	0.151935		-0.322	0.06	0.094321		-0.322	0.06	0.039443		-0.322	0.06	0.204512
-0.267	0.06	11.9526		-0.267	0.06	13.2031		-0.267	0.06	0.246979		-0.267	0.06	0.108419		-0.267	0.06	0.024088		-0.267	0.06	0.153565
-0.213	0.06	11.0975		-0.213	0.06	12.5802		-0.213	0.06	0.314935		-0.213	0.06	0.120241		-0.213	0.06	0.020773		-0.213	0.06	0.150384
-0.158	0.06	9.92512		-0.158	0.06	11.841		-0.158	0.06	0.336666		-0.158	0.06	0.136307		-0.158	0.06	0.018866		-0.158	0.06	0.141925
-0.104	0.06	8.73317		-0.104	0.06	11.0622		-0.104	0.06	0.353254		-0.104	0.06	0.157877		-0.104	0.06	0.01975		-0.104	0.06	0.148111
-0.049	0.06	7.50945		-0.049	0.06	10.1953		-0.049	0.06	0.400736		-0.049	0.06	0.194008		-0.049	0.06	0.022849		-0.049	0.06	0.161827
0.005	0.06	6.31594		0.005	0.06	9.15649		0.005	0.06	0.531002		0.005	0.06	0.285737		0.005	0.06	0.033681		0.005	0.06	0.201786
0.06	0.06	6.25002		0.06	0.06	9.09182		0.06	0.06	0.507917		0.06	0.06	0.300606		0.06	0.06	0.035774		0.06	0.06	0.220926
0.114	0.06	5.45113		0.114	0.06	8.35267		0.114	0.06	0.571292		0.114	0.06	0.357095		0.114	0.06	0.039747		0.114	0.06	0.246162
-0.504	0.07	13.7717		-0.504	0.07	16.8186		-0.504	0.07	0.055826		-0.504	0.07	0.052918		-0.504	0.07	0.083179		-0.504	0.07	0.32932
-0.446	0.07	13.4138		-0.446	0.07	15.2719		-0.446	0.07	0.09261		-0.446	0.07	0.070116		-0.446	0.07	0.063173		-0.446	0.07	0.276828
-0.388	0.07	12.8523		-0.388	0.07	14.1356		-0.388	0.07	0.142179		-0.388	0.07	0.090181		-0.388	0.07	0.041133		-0.388	0.07	0.213106
-0.33	0.07	12.1004		-0.33	0.07	13.3126		-0.33	0.07	0.223704		-0.33	0.07	0.104081		-0.33	0.07	0.02678		-0.33	0.07	0.1665
-0.271	0.07	10.9853		-0.271	0.07	12.5297		-0.271	0.07	0.307922		-0.271	0.07	0.119766		-0.271	0.07	0.019286		-0.271	0.07	0.14321
-0.213	0.07	10.0059		-0.213	0.07	11.8953		-0.213	0.07	0.343036		-0.213	0.07	0.13223		-0.213	0.07	0.017935		-0.213	0.07	0.141607
-0.155	0.07	8.77971		-0.155	0.07	11.1068		-0.155	0.07	0.342269		-0.155	0.07	0.148082		-0.155	0.07	0.019018		-0.155	0.07	0.145501
-0.097	0.07	7.64681		-0.097	0.07	10.2874		-0.097	0.07	0.39845		-0.097	0.07	0.194905		-0.097	0.07	0.023153		-0.097	0.07	0.165388
-0.039	0.07	6.63971		-0.039	0.07	9.42647		-0.039	0.07	0.537328		-0.039	0.07	0.271064		-0.039	0.07	0.031399		-0.039	0.07	0.19509
0.02	0.07	6.03055		0.02	0.07	8.8125		0.02	0.07	0.553725		0.02	0.07	0.344622		0.02	0.07	0.042601		0.02	0.07	0.237603
0.078	0.07	5.68252		0.078	0.07	8.4826		0.078	0.07	0.569823		0.078	0.07	0.378469		0.078	0.07	0.049599		0.078	0.07	0.269546
-0.578	0.08	13.8269		-0.578	0.08	16.8427		-0.578	0.08	0.053611		-0.578	0.08	0.05062		-0.578	0.08	0.082969		-0.578	0.08	0.338011
-0.516	0.08	13.4866		-0.516	0.08	15.3627		-0.516	0.08	0.090896		-0.516	0.08	0.067258		-0.516	0.08	0.063739		-0.516	0.08	0.280885
-0.453	0.08	12.8857		-0.453	0.08	14.2015		-0.453	0.08	0.135374		-0.453	0.08	0.085542		-0.453	0.08	0.043677		-0.453	0.08	0.223857
-0.391	0.08	12.0459		-0.391	0.08	13.3182		-0.391	0.08	0.207068		-0.391	0.08	0.100277		-0.391	0.08	0.029608		-0.391	0.08	0.236254
-0.329	0.08	11.1108		-0.329	0.08	12.6121		-0.329	0.08	0.308923		-0.329	0.08	0.113485		-0.329	0.08	0.019583		-0.329	0.08	0.144253
-0.267	0.08	9.92659		-0.267	0.08	11.8589		-0.267	0.08	0.313649		-0.267	0.08	0.12681		-0.267	0.08	0.019102		-0.267	0.08	0.143972
-0.205	0.08	8.82055		-0.205	0.08	11.1391		-0.205	0.08	0.336279		-0.205	0.08	0.14658		-0.205	0.08	0.019074		-0.205	0.08	0.148535
-0.143	0.08	7.85798		-0.143	0.08	10.4091		-0.143	0.08	0.451313		-0.143	0.08	0.20526		-0.143	0.08	0.023903		-0.143	0.08	0.170816
-0.081	0.08	7.01502		-0.081	0.08	9.67083		-0.081	0.08	0.561362		-0.081	0.08	0.279876		-0.081	0.08	0.032074		-0.081	0.08	0.200133
-0.019	0.08	6.00582		-0.019	0.08	8.66311		-0.019	0.08	0.542505		-0.019	0.08	0.387267		-0.019	0.08	0.048988		-0.019	0.08	0.246928
0.043	0.08	5.76097		0.043	0.08	8.45471		0.043	0.08	0.535007		0.043	0.08	0.412229		0.043	0.08	0.054513		0.043	0.08	0.299525
-0.651	0.09	13.6852		-0.651	0.09	16.8194		-0.651	0.09	0.053799		-0.651	0.09	0.04794		-0.651	0.09	0.08415		-0.651	0.09	0.331029
-0.585	0.09	13.465		-0.585	0.09	15.4112		-0.585	0.09	0.090542		-0.585	0.09	0.064497		-0.585	0.09	0.066759		-0.585	0.09	0.28346
-0.519	0.09	12.8934		-0.519	0.09	14.2599		-0.519	0.09	0.129334		-0.519	0.09	0.082683		-0.519	0.09	0.045432		-0.519	0.09	0.226619
-0.453	0.09	12.1464		-0.453	0.09	13.3903		-0.453	0.09	0.193021		-0.453	0.09	0.096249		-0.453	0.09	0.028946		-0.453	0.09	0.169405
-0.386	0.09	11.1075		-0.386	0.09	12.6218		-0.386	0.09	0.304148		-0.386	0.09	0.108912		-0.386	0.09	0.0201		-0.386	0.09	0.1471
-0.32	0.09	9.96962		-0.32	0.09	11.894		-0.32	0.09	0.292512		-0.32	0.09	0.121506		-0.32	0.09	0.018067		-0.32	0.09	0.142532
-0.254	0.09	8.88799		-0.254	0.09	11.1855		-0.254	0.09	0.322466		-0.254	0.09	0.146454		-0.254	0.09	0.019724		-0.254	0.09	0.153138
-0.188	0.09	8.13271		-0.188	0.09	10.5801		-0.188	0.09	0.457275		-0.188	0.09	0.210488		-0.188	0.09	0.024253		-0.188	0.09	0.173511
-0.122	0.09	7.41241		-0.122	0.09	9.95958		-0.122	0.09	0.558307		-0.122	0.09	0.274747		-0.122	0.09	0.031111		-0.122	0.09	0.199142
-0.056	0.09	6.38903		-0.056	0.09	8.98755		-0.056	0.09	0.551184		-0.056	0.09	0.372637		-0.056	0.09	0.046185		-0.056	0.09	0.246917
0.01	0.09	5.85472		0.01	0.09	8.37618		0.01	0.09	0.466881		0.01	0.09	0.462825		0.01	0.09	0.064555		0.01	0.09	0.311357
0.076	0.09	5.17391		0.076	0.09	7.39782		0.076	0.09	0.305575		0.076	0.09	0.604721		0.076	0.09	0.075655		0.076	0.09	0.307956
-0.724	0.1	13.7288		-0.724	0.1	16.8159		-0.724	0.1	0.055413		-0.724	0.1	0.045299		-0.724	0.1	0.083641		-0.724	0.1	0.330384
-0.654	0.1	13.3714		-0.654	0.1	15.4325		-0.654	0.1	0.088043		-0.654	0.1	0.060242		-0.654	0.1	0.067239		-0.654	0.1	0.288684
-0.583	0.1	12.8776		-0.583	0.1	14.2857		-0.583	0.1	0.120116		-0.583	0.1	0.078248		-0.583	0.1	0.044821		-0.583	0.1	0.22866
-0.513	0.1	12.138		-0.513	0.1	13.4074		-0.513	0.1	0.187755		-0.513	0.1	0.093255		-0.513	0.1	0.029919		-0.513	0.1	0.187575
-0.443	0.1	11.1027		-0.443	0.1	12.632		-0.443	0.1	0.275052		-0.443	0.1	0.104726		-0.443	0.1	0.019894		-0.443	0.1	0.149041
-0.372	0.1	10.0261		-0.372	0.1	11.9327		-0.372	0.1	0.292408		-0.372	0.1	0.117837		-0.372	0.1	0.018081		-0.372	0.1	0.142098
-0.302	0.1	9.07327		-0.302	0.1	11.2783		-0.302	0.1	0.346025		-0.302	0.1	0.159538		-0.302	0.1	0.020683		-0.302	0.1	0.157362
-0.231	0.1	8.39758		-0.231	0.1	10.7394		-0.231	0.1	0.471891		-0.231	0.1	0.216757		-0.231	0.1	0.024986		-0.231	0.1	0.17819
-0.161	0.1	7.69591		-0.161	0.1	10.142		-0.161	0.1	0.552765		-0.161	0.1	0.277662		-0.161	0.1	0.031612		-0.161	0.1	0.203305
-0.091	0.1	6.79154		-0.091	0.1	9.28542		-0.091	0.1	0.556345		-0.091	0.1	0.369347		-0.091	0.1	0.045353		-0.091	0.1	0.246327
-0.02	0.1	5.62541		-0.02	0.1	7.96557		-0.02	0.1	0.397753		-0.02	0.1	0.536116		-0.02	0.1	0.07948		-0.02	0.1	0.366606
0.05	0.1	5.14853		0.05	0.1	7.50031		0.05	0.1	0.436248		0.05	0.1	0.596006		0.05	0.1	0.090877		0.05	0.1	0.442892
-0.797	0.11	13.7064		-0.797	0.11	16.8138		-0.797	0.11	0.05603		-0.797	0.11	0.044559		-0.797	0.11	0.084785		-0.797	0.11	0.33098
-0.722	0.11	13.4474		-0.722	0.11	15.4565		-0.722	0.11	0.084511		-0.722	0.11	0.058732		-0.722	0.11	0.067032		-0.722	0.11	0.287504
-0.648	0.11	12.9123		-0.648	0.11	14.3311		-0.648	0.11	0.12004		-0.648	0.11	0.074803		-0.648	0.11	0.046921		-0.648	0.11	0.231541
-0.573	0.11	12.1121		-0.573	0.11	13.4155		-0.573	0.11	0.175303		-0.573	0.11	0.090368		-0.573	0.11	0.032641		-0.573	0.11	0.186129
-0.498	0.11	11.1051		-0.498	0.11	12.6348		-0.498	0.11	0.255166		-0.498	0.11	0.103356		-0.498	0.11	0.020203		-0.498	0.11	0.146526
-0.423	0.11	9.96962		-0.423	0.11	11.9003		-0.423	0.11	0.276025		-0.423	0.11	0.11928		-0.423	0.11	0.021443		-0.423	0.11	0.159135
-0.348	0.11	9.25533		-0.348	0.11	11.3731		-0.348	0.11	0.375035		-0.348	0.11	0.168717		-0.348	0.11	0.021193		-0.348	0.11	0.163557
-0.273	0.11	8.64397		-0.273	0.11	10.8817		-0.273	0.11	0.48057		-0.273	0.11	0.222582		-0.273	0.11	0.025577		-0.273	0.11	0.180426
-0.198	0.11	7.97962		-0.198	0.11	10.2976		-0.198	0.11	0.552441		-0.198	0.11	0.289278		-0.198	0.11	0.033355		-0.198	0.11	0.208054
-0.123	0.11	7.06862		-0.123	0.11	9.49132		-0.123	0.11	0.546653		-0.123	0.11	0.365201		-0.123	0.11	0.046368		-0.123	0.11	0.251297
-0.049	0.11	5.81161		-0.049	0.11	8.09454		-0.049	0.11	0.411222		-0.049	0.11	0.538772		-0.049	0.11	0.085199		-0.049	0.11	0.445745
0.026	0.11	5.30712		0.026	0.11	7.48514		0.026	0.11	0.354905		0.026	0.11	0.638483		0.026	0.11	0.114647		0.026	0.11	0.649999
-0.87	0.12	13.7058		-0.87	0.12	16.7959		-0.87	0.12	0.05093		-0.87	0.12	0.041405		-0.87	0.12	0.082171		-0.87	0.12	0.325834
-0.791	0.12	13.5192		-0.791	0.12	15.4944		-0.791	0.12	0.085391		-0.791	0.12	0.057332		-0.791	0.12	0.067519		-0.791	0.12	0.286392
-0.711	0.12	12.9018		-0.711	0.12	14.3493		-0.711	0.12	0.118447		-0.711	0.12	0.072687		-0.711	0.12	0.04788		-0.711	0.12	0.238733
-0.631	0.12	12.1187		-0.631	0.12	13.4222		-0.631	0.12	0.169424		-0.631	0.12	0.086442		-0.631	0.12	0.03233		-0.631	0.12	0.206242
-0.552	0.12	11.0836		-0.552	0.12	12.6297		-0.552	0.12	0.259345		-0.552	0.12	0.098562		-0.552	0.12	0.020976		-0.552	0.12	0.147059
-0.472	0.12	10.0498		-0.472	0.12	11.9354		-0.472	0.12	0.296808		-0.472	0.12	0.127562		-0.472	0.12	0.021604		-0.472	0.12	0.157603
-0.393	0.12	9.51229		-0.393	0.12	11.498		-0.393	0.12	0.410899		-0.393	0.12	0.185251		-0.393	0.12	0.022477		-0.393	0.12	0.167389
-0.313	0.12	8.97929		-0.313	0.12	11.0572		-0.313	0.12	0.474898		-0.313	0.12	0.236127		-0.313	0.12	0.027837		-0.313	0.12	0.191646
-0.233	0.12	8.22891		-0.233	0.12	10.4552		-0.233	0.12	0.535533		-0.233	0.12	0.291573		-0.233	0.12	0.034311		-0.233	0.12	0.214367
-0.154	0.12	7.40494		-0.154	0.12	9.68099		-0.154	0.12	0.54159		-0.154	0.12	0.378127		-0.154	0.12	0.051765		-0.154	0.12	0.28311
-0.074	0.12	6.15837		-0.074	0.12	8.392		-0.074	0.12	0.41015		-0.074	0.12	0.527172		-0.074	0.12	0.087038		-0.074	0.12	0.473368
0.006	0.12	5.16562		0.006	0.12	7.26092		0.006	0.12	0.349585		0.006	0.12	0.678906		0.006	0.12	0.124935		0.006	0.12	0.712179
-0.943	0.13	13.7195		-0.943	0.13	16.7932		-0.943	0.13	0.05166		-0.943	0.13	0.040375		-0.943	0.13	0.083032		-0.943	0.13	0.331567
-0.859	0.13	13.465		-0.859	0.13	15.496		-0.859	0.13	0.08475		-0.859	0.13	0.054479		-0.859	0.13	0.067528		-0.859	0.13	0.290845
-0.774	0.13	12.8843		-0.774	0.13	14.3484		-0.774	0.13	0.119269		-0.774	0.13	0.07052		-0.774	0.13	0.048564		-0.774	0.13	0.235205
-0.689	0.13	12.045		-0.689	0.13	13.3975		-0.689	0.13	0.167094		-0.689	0.13	0.085591		-0.689	0.13	0.030665		-0.689	0.13	0.177981
-0.604	0.13	11.0277		-0.604	0.13	12.598		-0.604	0.13	0.252783		-0.604	0.13	0.098543		-0.604	0.13	0.020768		-0.604	0.13	0.148506
-0.52	0.13	10.2042		-0.52	0.13	12.0079		-0.52	0.13	0.311074		-0.52	0.13	0.138304		-0.52	0.13	0.020274		-0.52	0.13	0.152484
-0.435	0.13	9.65221		-0.435	0.13	11.5827		-0.435	0.13	0.407296		-0.435	0.13	0.184086		-0.435	0.13	0.022154		-0.435	0.13	0.167843
-0.35	0.13	9.1875		-0.35	0.13	11.1781		-0.35	0.13	0.472869		-0.35	0.13	0.241093		-0.35	0.13	0.02813		-0.35	0.13	0.190942
-0.266	0.13	8.38761		-0.266	0.13	10.5678		-0.266	0.13	0.519237		-0.266	0.13	0.29137		-0.266	0.13	0.035757		-0.266	0.13	0.222933
-0.181	0.13	7.44101		-0.181	0.13	9.75605		-0.181	0.13	0.516332		-0.181	0.13	0.369113		-0.181	0.13	0.053405		-0.181	0.13	0.305024
-0.096	0.13	6.43009		-0.096	0.13	8.64365		-0.096	0.13	0.400637		-0.096	0.13	0.518805		-0.096	0.13	0.095366		-0.096	0.13	0.533291
-0.012	0.13	5.35069		-0.012	0.13	7.45702		-0.012	0.13	0.329062		-0.012	0.13	0.671723		-0.012	0.13	0.134419		-0.012	0.13	0.772336
-1.016	0.14	13.6519		-1.016	0.14	16.7839		-1.016	0.14	0.051762		-1.016	0.14	0.038779		-1.016	0.14	0.083042		-1.016	0.14	0.329192
-0.926	0.14	13.4152		-0.926	0.14	15.4831		-0.926	0.14	0.082009		-0.926	0.14	0.052971		-0.926	0.14	0.067708		-0.926	0.14	0.289539
-0.836	0.14	12.8834		-0.836	0.14	14.3495		-0.836	0.14	0.113979		-0.836	0.14	0.069349		-0.836	0.14	0.04824		-0.836	0.14	0.23802
-0.746	0.14	12.0402		-0.746	0.14	13.3932		-0.746	0.14	0.162226		-0.746	0.14	0.082896		-0.746	0.14	0.031451		-0.746	0.14	0.178526
-0.655	0.14	10.9976		-0.655	0.14	12.5773		-0.655	0.14	0.26195		-0.655	0.14	0.098823		-0.655	0.14	0.019903		-0.655	0.14	0.146912
-0.565	0.14	10.4058		-0.565	0.14	12.0974		-0.565	0.14	0.344405		-0.565	0.14	0.150981		-0.565	0.14	0.020377		-0.565	0.14	0.154976
-0.475	0.14	9.86675		-0.475	0.14	11.6877		-0.475	0.14	0.412433		-0.475	0.14	0.193859		-0.475	0.14	0.023584		-0.475	0.14	0.172566
-0.385	0.14	9.31591		-0.385	0.14	11.2509		-0.385	0.14	0.466658		-0.385	0.14	0.243938		-0.385	0.14	0.028422		-0.385	0.14	0.192396
-0.295	0.14	8.57798		-0.295	0.14	10.6487		-0.295	0.14	0.510251		-0.295	0.14	0.30525		-0.295	0.14	0.038639		-0.295	0.14	0.232979
-0.204	0.14	7.70192		-0.204	0.14	9.91209		-0.204	0.14	0.476552		-0.204	0.14	0.381492		-0.204	0.14	0.057376		-0.204	0.14	0.303625
-0.114	0.14	6.54081		-0.114	0.14	8.72555		-0.114	0.14	0.385262		-0.114	0.14	0.519758		-0.114	0.14	0.104651		-0.114	0.14	0.583764
-0.024	0.14	5.5184		-0.024	0.14	7.46458		-0.024	0.14	0.33931		-0.024	0.14	0.701049		-0.024	0.14	0.134547		-0.024	0.14	0.727059

## Sheet: Fig. S3
Fig. S3A. Coefficient of fragmentation for model without line tension noise (σ = 0)					Fig. S3B. Coefficient of fragmentation for model without line tension noise (σ = 0.02)
σ= 0					σ= 0.02
Lambda	Gamma	Fragmentation coefficient (ɸ)			Lambda	Gamma	Fragmentation coefficient (ɸ)
0.01	0	0.017149			0.01	0	0.654551
0.046	0	0.017417			0.046	0	0.404854
0.082	0	0.018556			0.082	0	0.173376
0.118	0	0.01787			0.118	0	0.089806
0.153	0	0.018695			0.153	0	0.054772
0.189	0	0.019678			0.189	0	0.039759
0.225	0	0.015973			0.225	0	0.032643
0.26	0	0.015222			0.26	0	0.027489
0.296	0	0.013658			0.296	0	0.02639
0.332	0	0.010209			0.332	0	0.020863
0.368	0	0.008826			0.368	0	0.017996
0.403	0	0.006671			0.403	0	0.018175
-0.063	0.01	0.016063			-0.063	0.01	0.593463
-0.025	0.01	0.01493			-0.025	0.01	0.268626
0.014	0.01	0.017342			0.014	0.01	0.131432
0.052	0.01	0.019172			0.052	0.01	0.070539
0.091	0.01	0.018677			0.091	0.01	0.045566
0.129	0.01	0.017947			0.129	0.01	0.035777
0.168	0.01	0.017633			0.168	0.01	0.027466
0.206	0.01	0.015023			0.206	0.01	0.025948
0.245	0.01	0.013776			0.245	0.01	0.019977
0.283	0.01	0.009092			0.283	0.01	0.018771
0.322	0.01	0.007198			0.322	0.01	0.015741
0.36	0.01	0.006989			0.36	0.01	0.013846
-0.137	0.02	0.018321			-0.137	0.02	0.461265
-0.095	0.02	0.015879			-0.095	0.02	0.210376
-0.054	0.02	0.020482			-0.054	0.02	0.096376
-0.013	0.02	0.017222			-0.013	0.02	0.054528
0.029	0.02	0.018037			0.029	0.02	0.039548
0.07	0.02	0.015977			0.07	0.02	0.031735
0.112	0.02	0.015954			0.112	0.02	0.02748
0.153	0.02	0.01276			0.153	0.02	0.023394
0.194	0.02	0.013302			0.194	0.02	0.018758
0.236	0.02	0.008751			0.236	0.02	0.01509
0.277	0.02	0.005982			0.277	0.02	0.011538
0.319	0.02	0.006267			0.319	0.02	0.012654
-0.21	0.03	0.016553			-0.21	0.03	0.337395
-0.166	0.03	0.019359			-0.166	0.03	0.165049
-0.122	0.03	0.018596			-0.122	0.03	0.083619
-0.077	0.03	0.018328			-0.077	0.03	0.052154
-0.033	0.03	0.017443			-0.033	0.03	0.035084
0.012	0.03	0.015221			0.012	0.03	0.029456
0.056	0.03	0.014337			0.056	0.03	0.026257
0.101	0.03	0.014285			0.101	0.03	0.024029
0.145	0.03	0.012333			0.145	0.03	0.020488
0.19	0.03	0.008342			0.19	0.03	0.017493
0.234	0.03	0.007925			0.234	0.03	0.009285
0.279	0.03	0.005626			0.279	0.03	0.009484
-0.284	0.04	0.016342			-0.284	0.04	0.278319
-0.236	0.04	0.019103			-0.236	0.04	0.131556
-0.189	0.04	0.019791			-0.189	0.04	0.067172
-0.141	0.04	0.018965			-0.141	0.04	0.041695
-0.093	0.04	0.018391			-0.093	0.04	0.030382
-0.046	0.04	0.015375			-0.046	0.04	0.027373
0.002	0.04	0.015919			0.002	0.04	0.026262
0.05	0.04	0.013493			0.05	0.04	0.021057
0.097	0.04	0.013165			0.097	0.04	0.02028
0.145	0.04	0.009138			0.145	0.04	0.016988
0.193	0.04	0.00603			0.193	0.04	0.013232
0.24	0.04	0.005523			0.24	0.04	0.009921
-0.357	0.05	0.016021			-0.357	0.05	0.241915
-0.306	0.05	0.018621			-0.306	0.05	0.11582
-0.255	0.05	0.018104			-0.255	0.05	0.06088
-0.204	0.05	0.01931			-0.204	0.05	0.040473
-0.153	0.05	0.019593			-0.153	0.05	0.030254
-0.102	0.05	0.01823			-0.102	0.05	0.025641
-0.051	0.05	0.016175			-0.051	0.05	0.024297
0	0.05	0.012853			0	0.05	0.021023
0.051	0.05	0.012294			0.051	0.05	0.022567
0.102	0.05	0.009084			0.102	0.05	0.01752
0.153	0.05	0.006121			0.153	0.05	0.010057
0.204	0.05	0.006005			0.204	0.05	0.012988
-0.431	0.06	0.019948			-0.431	0.06	0.197375
-0.376	0.06	0.019046			-0.376	0.06	0.095111
-0.322	0.06	0.022267			-0.322	0.06	0.055706
-0.267	0.06	0.019455			-0.267	0.06	0.035745
-0.213	0.06	0.019186			-0.213	0.06	0.029515
-0.158	0.06	0.017919			-0.158	0.06	0.02682
-0.104	0.06	0.015105			-0.104	0.06	0.021955
-0.049	0.06	0.009944			-0.049	0.06	0.019671
0.005	0.06	0.009055			0.005	0.06	0.01882
0.06	0.06	0.007341			0.06	0.06	0.016844
0.114	0.06	0.007158			0.114	0.06	0.009371
0.169	0.06	0.008006			0.169	0.06	0.009499
-0.504	0.07	0.018324			-0.504	0.07	0.172291
-0.446	0.07	0.019437			-0.446	0.07	0.087793
-0.388	0.07	0.020454			-0.388	0.07	0.050175
-0.33	0.07	0.019545			-0.33	0.07	0.035776
-0.271	0.07	0.016962			-0.271	0.07	0.028006
-0.213	0.07	0.016326			-0.213	0.07	0.027293
-0.155	0.07	0.011378			-0.155	0.07	0.021231
-0.097	0.07	0.009136			-0.097	0.07	0.019285
-0.039	0.07	0.009723			-0.039	0.07	0.015788
0.02	0.07	0.00679			0.02	0.07	0.011406
0.078	0.07	0.005164			0.078	0.07	0.009252
0.136	0.07	0.007595			0.136	0.07	0.008185
-0.578	0.08	0.019952			-0.578	0.08	0.159319
-0.516	0.08	0.020836			-0.516	0.08	0.072827
-0.453	0.08	0.019466			-0.453	0.08	0.046826
-0.391	0.08	0.019228			-0.391	0.08	0.034227
-0.329	0.08	0.019173			-0.329	0.08	0.028195
-0.267	0.08	0.015933			-0.267	0.08	0.026588
-0.205	0.08	0.011106			-0.205	0.08	0.024317
-0.143	0.08	0.010333			-0.143	0.08	0.019038
-0.081	0.08	0.006618			-0.081	0.08	0.015244
-0.019	0.08	0.006104			-0.019	0.08	0.01153
0.043	0.08	0.005131			0.043	0.08	0.009829
0.105	0.08	0.007187			0.105	0.08	0.007202
-0.651	0.09	0.019013			-0.651	0.09	0.134991
-0.585	0.09	0.021356			-0.585	0.09	0.071662
-0.519	0.09	0.021327			-0.519	0.09	0.048751
-0.453	0.09	0.01929			-0.453	0.09	0.034449
-0.386	0.09	0.019318			-0.386	0.09	0.026491
-0.32	0.09	0.014107			-0.32	0.09	0.02449
-0.254	0.09	0.010588			-0.254	0.09	0.020772
-0.188	0.09	0.007677			-0.188	0.09	0.016412
-0.122	0.09	0.006189			-0.122	0.09	0.011057
-0.056	0.09	0.005369			-0.056	0.09	0.010142
0.01	0.09	0.004781			0.01	0.09	0.006607
0.076	0.09	0.008068			0.076	0.09	0.006837
-0.724	0.1	0.020544			-0.724	0.1	0.120726
-0.654	0.1	0.018859			-0.654	0.1	0.070312
-0.583	0.1	0.021583			-0.583	0.1	0.043095
-0.513	0.1	0.021758			-0.513	0.1	0.030466
-0.443	0.1	0.016909			-0.443	0.1	0.025537
-0.372	0.1	0.012487			-0.372	0.1	0.027659
-0.302	0.1	0.009216			-0.302	0.1	0.022234
-0.231	0.1	0.005511			-0.231	0.1	0.015095
-0.161	0.1	0.005112			-0.161	0.1	0.01102
-0.091	0.1	0.004641			-0.091	0.1	0.007039
-0.02	0.1	0.00515			-0.02	0.1	0.00829
0.05	0.1	0.007501			0.05	0.1	0.009044
-0.797	0.11	0.021338			-0.797	0.11	0.113517
-0.722	0.11	0.021605			-0.722	0.11	0.060661
-0.648	0.11	0.019137			-0.648	0.11	0.038817
-0.573	0.11	0.02033			-0.573	0.11	0.030253
-0.498	0.11	0.014753			-0.498	0.11	0.027914
-0.423	0.11	0.010706			-0.423	0.11	0.024389
-0.348	0.11	0.008304			-0.348	0.11	0.019175
-0.273	0.11	0.005289			-0.273	0.11	0.012418
-0.198	0.11	0.00475			-0.198	0.11	0.007717
-0.123	0.11	0.004627			-0.123	0.11	0.006809
-0.049	0.11	0.00596			-0.049	0.11	0.007633
0.026	0.11	0.009658			0.026	0.11	0.009562
-0.87	0.12	0.020477			-0.87	0.12	0.102094
-0.791	0.12	0.021507			-0.791	0.12	0.058577
-0.711	0.12	0.020389			-0.711	0.12	0.037875
-0.631	0.12	0.016379			-0.631	0.12	0.027698
-0.552	0.12	0.015225			-0.552	0.12	0.026685
-0.472	0.12	0.011489			-0.472	0.12	0.023612
-0.393	0.12	0.007105			-0.393	0.12	0.014793
-0.313	0.12	0.004396			-0.313	0.12	0.011328
-0.233	0.12	0.005241			-0.233	0.12	0.007351
-0.154	0.12	0.003791			-0.154	0.12	0.006101
-0.074	0.12	0.003985			-0.074	0.12	0.007003
0.006	0.12	0.007621			0.006	0.12	0.009191
-0.943	0.13	0.021097			-0.943	0.13	0.093147
-0.859	0.13	0.021445			-0.859	0.13	0.058889
-0.774	0.13	0.021471			-0.774	0.13	0.037492
-0.689	0.13	0.017425			-0.689	0.13	0.031608
-0.604	0.13	0.01282			-0.604	0.13	0.026938
-0.52	0.13	0.009921			-0.52	0.13	0.02131
-0.435	0.13	0.00576			-0.435	0.13	0.013054
-0.35	0.13	0.003897			-0.35	0.13	0.009041
-0.266	0.13	0.002684			-0.266	0.13	0.006887
-0.181	0.13	0.003669			-0.181	0.13	0.00545
-0.096	0.13	0.005252			-0.096	0.13	0.006814
-0.012	0.13	0.007688			-0.012	0.13	0.011437
-1.016	0.14	0.022453			-1.016	0.14	0.085609
-0.926	0.14	0.022853			-0.926	0.14	0.057903
-0.836	0.14	0.019228			-0.836	0.14	0.036553
-0.746	0.14	0.017507			-0.746	0.14	0.029392
-0.655	0.14	0.012499			-0.655	0.14	0.025935
-0.565	0.14	0.006629			-0.565	0.14	0.017469
-0.475	0.14	0.005582			-0.475	0.14	0.011979
-0.385	0.14	0.002643			-0.385	0.14	0.008179
-0.295	0.14	0.003231			-0.295	0.14	0.005487
-0.204	0.14	0.003241			-0.204	0.14	0.004346
-0.114	0.14	0.005601			-0.114	0.14	0.006641
-0.024	0.14	0.010414			-0.024	0.14	0.01031

## Sheet: Fig. S4
Fig. S4F. Mean number of fragments per clone for a given clone size and ɸ (95% CI) - Control versus Calyculin A
Condition	Clone size (No of cells)	Mean number of fragments	SEM	n (number of clones)
Control	1	1	0	1
Control	2	1.5	0.189	8
Control	3	1.75	0.25	4
Control	4	2.5556	0.3379	9
Control	5	1.5	0.5	2
Control	6	3.2222	0.4339	9
Control	7	3.375	0.5324	8
Control	8	3.5	0.3073	10
Control	9	5	0.8165	6
Control	10	5.7143	0.8081	7
Control	11	4	0.5774	3
Control	12	5.5	1.5	2
Control	13	8	1	2
Control	14	6.6667	0.8819	3
Control	15	3.5	1.5	2
Control	16	7.6667	0.6667	6
Control	17	7	0	1
Control	18	11	0	1
Control	20	9	0	1
Control	26	10	0	1
Control	45	28	0	1
Calyculin A	2	1.5	0.1667	10
Calyculin A	3	1.8	0.3742	5
Calyculin A	4	2.2857	0.3043	14
Calyculin A	6	3	0.5477	5
Calyculin A	7	3.6667	0.8819	3
Calyculin A	8	4	0.2887	9
Calyculin A	9	3.25	0.8539	4
Calyculin A	10	5	0	1
Calyculin A	11	5	1	3
Calyculin A	12	5.6667	0.8819	3
Calyculin A	13	7	0	1
Calyculin A	14	7	1	2
Calyculin A	15	6.5	1.1902	4
Calyculin A	16	10.5	0.5	2
Calyculin A	18	10	0	1
Calyculin A	20	11	0	1
Calyculin A	31	10	0	1

## Sheet: Fig. S5
Fig. S5B. Quantification of the indicated cell shape descriptors at different stages
Stage	Mean area (µm2)	SD	Mean CV area	SD	Mean p0	SD	Mean CV p0	SD	Mean elongation	SD	Mean CV elongation	SD	Mean % Hexagons	SD	Mean Area ratio slope	SD	n (number of images)
E8.5	8.737	1.335	0.853	0.074	4.426	0.097	0.148	0.055	2.186	0.179	0.536	0.114	0.189	0.034	0.853	0.074	16
E9.5	6.787	1.121	0.619	0.044	4.165	0.058	0.086	0.026	1.803	0.116	0.369	0.098	0.282	0.04	0.619	0.044	11
E10.5	4.9	0.857	0.693	0.074	4.129	0.036	0.088	0.017	1.729	0.067	0.365	0.061	0.263	0.028	0.693	0.074	21
E11.5	5.742	0.873	0.768	0.08	4.105	0.039	0.09	0.022	1.665	0.056	0.356	0.09	0.241	0.037	0.798	0.08	13

## Sheet: Fig. S6
Fig. S6A. Fragmentation coefficient for high (kp = 0.09h-1), intermediate (kp = 0.06h-1) and low (kp = 0.03h-1) rates of proliferation												Fig. S6B. Rate of T1 transitions with the same set of parameters as in A												Fig. S6C. The coefficient of variation of cell areas with the same set of parameters as in A.
Fig. S6A., kp = 0.09h-1				Fig. S6A., kp = 0.06h-1				Fig. S6A., kp = 0.03h-1				Fig. S6B., kp = 0.09h-1				Fig. S6B., kp = 0.06h-1				Fig. S6B., kp = 0.03h-1				Fig. S6C., kp = 0.09h-1				Fig. S6C., kp = 0.06h-1				Fig. S6C., kp = 0.03h-1
Lambda	Gamma	Fragmentation coefficient		Lambda	Gamma	Fragmentation coefficient		Lambda	Gamma	Fragmentation coefficient		Lambda	Gamma	T1 rate (cell-1 h-1)		Lambda	Gamma	T1 rate (cell-1 h-1)		Lambda	Gamma	T1 rate (cell-1 h-1)		Lambda	Gamma	CV area		Lambda	Gamma	CV area		Lambda	Gamma	CV area
0.01	0	0.740247		0.01	0	0.707861		0.01	0	0.687251		0.01	0	6.98378		0.01	0	6.26503		0.01	0	6.00645		0.01	0	0.288607		0.01	0	0.246781		0.01	0	0.235182
0.046	0	0.592451		0.046	0	0.554131		0.046	0	0.474445		0.046	0	2.76348		0.046	0	2.35881		0.046	0	2.1742		0.046	0	0.318774		0.046	0	0.26577		0.046	0	0.25345
0.082	0	0.402919		0.082	0	0.340085		0.082	0	0.244898		0.082	0	1.01448		0.082	0	0.743197		0.082	0	0.632107		0.082	0	0.342325		0.082	0	0.294207		0.082	0	0.277185
0.118	0	0.290427		0.118	0	0.229249		0.118	0	0.141266		0.118	0	0.489669		0.118	0	0.295428		0.118	0	0.221778		0.118	0	0.380248		0.118	0	0.310548		0.118	0	0.293842
0.153	0	0.222128		0.153	0	0.158574		0.153	0	0.105841		0.153	0	0.30782		0.153	0	0.178233		0.153	0	0.124125		0.153	0	0.422972		0.153	0	0.348621		0.153	0	0.320621
0.189	0	0.156316		0.189	0	0.103972		0.189	0	0.071516		0.189	0	0.243819		0.189	0	0.132007		0.189	0	0.08536		0.189	0	0.424866		0.189	0	0.381871		0.189	0	0.359898
0.225	0	0.102921		0.225	0	0.070693		0.225	0	0.033847		0.225	0	0.224087		0.225	0	0.135532		0.225	0	0.092787		0.225	0	0.418357		0.225	0	0.406906		0.225	0	0.390826
0.26	0	0.047063		0.26	0	0.019104		0.26	0	0.042113		0.26	0	0.30607		0.26	0	0.241672		0.26	0	0.212393		0.26	0	0.42363		0.26	0	0.44817		0.26	0	0.416684
0.296	0	0		0.296	0	0		0.296	0	0		0.296	0	0.131342		0.296	0	0.125197		0.296	0	0.281366		0.296	0	0.222252		0.296	0	0.43302		0.296	0	0.406801
-0.063	0.01	0.742589		-0.063	0.01	0.718929		0.332	0	0		-0.063	0.01	6.89312		-0.063	0.01	5.97229		0.332	0	0		-0.063	0.01	0.282157		-0.063	0.01	0.246202		0.332	0	0.551169
-0.025	0.01	0.623061		-0.025	0.01	0.575755		-0.063	0.01	0.691226		-0.025	0.01	3.33613		-0.025	0.01	2.52803		-0.063	0.01	5.54877		-0.025	0.01	0.300783		-0.025	0.01	0.259042		-0.063	0.01	0.232505
0.014	0.01	0.442718		0.014	0.01	0.360426		-0.025	0.01	0.477963		0.014	0.01	1.24412		0.014	0.01	0.861167		-0.025	0.01	2.24279		0.014	0.01	0.320725		0.014	0.01	0.276802		-0.025	0.01	0.250602
0.052	0.01	0.318439		0.052	0.01	0.231933		0.014	0.01	0.27687		0.052	0.01	0.504494		0.052	0.01	0.329108		0.014	0.01	0.691893		0.052	0.01	0.351403		0.052	0.01	0.294042		0.014	0.01	0.260097
0.091	0.01	0.238205		0.091	0.01	0.159395		0.052	0.01	0.160202		0.091	0.01	0.319847		0.091	0.01	0.183815		0.052	0.01	0.243564		0.091	0.01	0.404966		0.091	0.01	0.323072		0.052	0.01	0.282148
0.129	0.01	0.176542		0.129	0.01	0.122295		0.091	0.01	0.088906		0.129	0.01	0.216183		0.129	0.01	0.131479		0.091	0.01	0.116218		0.129	0.01	0.44629		0.129	0.01	0.366506		0.091	0.01	0.309786
0.168	0.01	0.125326		0.168	0.01	0.08181		0.129	0.01	0.045036		0.168	0.01	0.20058		0.168	0.01	0.110125		0.129	0.01	0.080149		0.168	0.01	0.465935		0.168	0.01	0.412865		0.129	0.01	0.3388
0.206	0.01	0.069492		0.206	0.01	0.043943		0.168	0.01	0.0674		0.206	0.01	0.2034		0.206	0.01	0.136016		0.168	0.01	0.066955		0.206	0.01	0.449135		0.206	0.01	0.44117		0.168	0.01	0.38933
0.245	0.01	0.034056		0.245	0.01	0.05618		0.206	0.01	0.01566		0.245	0.01	0.366866		0.245	0.01	0.387632		0.206	0.01	0.083354		0.245	0.01	0.460519		0.245	0.01	0.462607		0.206	0.01	0.437974
-0.137	0.02	0.740748		-0.137	0.02	0.707658		0.245	0.01	0.024242		-0.137	0.02	6.74019		-0.137	0.02	5.65715		0.245	0.01	0.268823		-0.137	0.02	0.278049		-0.137	0.02	0.242592		0.245	0.01	0.509316
-0.095	0.02	0.656635		-0.095	0.02	0.58089		0.283	0.01	0		-0.095	0.02	3.82964		-0.095	0.02	2.6547		0.283	0.01	0.131448		-0.095	0.02	0.291588		-0.095	0.02	0.252833		0.283	0.01	0.414686
-0.054	0.02	0.477332		-0.054	0.02	0.384843		-0.137	0.02	0.626933		-0.054	0.02	1.47749		-0.054	0.02	0.947754		-0.137	0.02	5.215		-0.054	0.02	0.303221		-0.054	0.02	0.264603		-0.137	0.02	0.232822
-0.013	0.02	0.338394		-0.013	0.02	0.243414		-0.095	0.02	0.468245		-0.013	0.02	0.607093		-0.013	0.02	0.364513		-0.095	0.02	2.22758		-0.013	0.02	0.331877		-0.013	0.02	0.282963		-0.095	0.02	0.250993
0.029	0.02	0.250135		0.029	0.02	0.163175		-0.054	0.02	0.276722		0.029	0.02	0.315657		0.029	0.02	0.185389		-0.054	0.02	0.742662		0.029	0.02	0.375787		0.029	0.02	0.310656		-0.054	0.02	0.252153
0.07	0.02	0.192542		0.07	0.02	0.122421		-0.013	0.02	0.17106		0.07	0.02	0.2272		0.07	0.02	0.122605		-0.013	0.02	0.251323		0.07	0.02	0.42017		0.07	0.02	0.350827		-0.013	0.02	0.268034
0.112	0.02	0.140144		0.112	0.02	0.092628		0.029	0.02	0.110491		0.112	0.02	0.184101		0.112	0.02	0.103886		0.029	0.02	0.122237		0.112	0.02	0.473431		0.112	0.02	0.39375		0.029	0.02	0.295693
0.153	0.02	0.093023		0.153	0.02	0.058143		0.07	0.02	0.086675		0.153	0.02	0.17928		0.153	0.02	0.098515		0.07	0.02	0.083318		0.153	0.02	0.496485		0.153	0.02	0.456022		0.07	0.02	0.324852
0.194	0.02	0.064499		0.194	0.02	0.024878		0.112	0.02	0.045268		0.194	0.02	0.208136		0.194	0.02	0.159681		0.112	0.02	0.066531		0.194	0.02	0.490215		0.194	0.02	0.493107		0.112	0.02	0.371127
0.236	0.02	0		0.236	0.02	0		0.153	0.02	0.028516		0.236	0.02	0.369243		0.236	0.02	0.130251		0.153	0.02	0.056587		0.236	0.02	0.505976		0.236	0.02	0.414649		0.153	0.02	0.435568
-0.21	0.03	0.737708		-0.21	0.03	0.701268		0.194	0.02	0.011219		-0.21	0.03	6.49782		-0.21	0.03	5.43885		0.194	0.02	0.108236		-0.21	0.03	0.273653		-0.21	0.03	0.237742		0.194	0.02	0.50774
-0.166	0.03	0.670965		-0.166	0.03	0.58593		0.236	0.02	0.03125		-0.166	0.03	4.31038		-0.166	0.03	2.77481		0.236	0.02	0.260978		-0.166	0.03	0.28292		-0.166	0.03	0.247888		0.236	0.02	0.54272
-0.122	0.03	0.501666		-0.122	0.03	0.40766		-0.21	0.03	0.641127		-0.122	0.03	1.76193		-0.122	0.03	1.04126		-0.21	0.03	4.92091		-0.122	0.03	0.295425		-0.122	0.03	0.253766		-0.21	0.03	0.224319
-0.077	0.03	0.355856		-0.077	0.03	0.25303		-0.166	0.03	0.430534		-0.077	0.03	0.703513		-0.077	0.03	0.374978		-0.166	0.03	2.24479		-0.077	0.03	0.319246		-0.077	0.03	0.271143		-0.166	0.03	0.231785
-0.033	0.03	0.261685		-0.033	0.03	0.175695		-0.122	0.03	0.281483		-0.033	0.03	0.354713		-0.033	0.03	0.193872		-0.122	0.03	0.775112		-0.033	0.03	0.350464		-0.033	0.03	0.300806		-0.122	0.03	0.249183
0.012	0.03	0.199968		0.012	0.03	0.127815		-0.077	0.03	0.156403		0.012	0.03	0.2238		0.012	0.03	0.125617		-0.077	0.03	0.26035		0.012	0.03	0.402243		0.012	0.03	0.328469		-0.077	0.03	0.261079
0.056	0.03	0.174599		0.056	0.03	0.089407		-0.033	0.03	0.119339		0.056	0.03	0.188856		0.056	0.03	0.101744		-0.033	0.03	0.123019		0.056	0.03	0.466816		0.056	0.03	0.381888		-0.033	0.03	0.27908
0.101	0.03	0.112832		0.101	0.03	0.070184		0.012	0.03	0.055808		0.101	0.03	0.164619		0.101	0.03	0.089976		0.012	0.03	0.077528		0.101	0.03	0.49399		0.101	0.03	0.425951		0.012	0.03	0.30735
0.145	0.03	0.068747		0.145	0.03	0.040125		0.056	0.03	0.058502		0.145	0.03	0.164081		0.145	0.03	0.111291		0.056	0.03	0.064084		0.145	0.03	0.538785		0.145	0.03	0.511085		0.056	0.03	0.34458
0.19	0.03	0.034396		0.19	0.03	0.01619		0.101	0.03	0.019215		0.19	0.03	0.401317		0.19	0.03	0.272059		0.101	0.03	0.054243		0.19	0.03	0.538777		0.19	0.03	0.572541		0.101	0.03	0.412421
-0.284	0.04	0.742391		-0.284	0.04	0.700565		0.145	0.03	0.014048		-0.284	0.04	6.29466		-0.284	0.04	5.25906		0.145	0.03	0.069773		-0.284	0.04	0.273325		-0.284	0.04	0.234203		0.145	0.03	0.495892
-0.236	0.04	0.67124		-0.236	0.04	0.588076		0.19	0.03	0.007483		-0.236	0.04	4.45618		-0.236	0.04	2.80974		0.19	0.03	0.20255		-0.236	0.04	0.272635		-0.236	0.04	0.237137		0.19	0.03	0.596819
-0.189	0.04	0.518864		-0.189	0.04	0.42034		0.234	0.03	0		-0.189	0.04	1.93948		-0.189	0.04	1.0999		0.234	0.03	0.125657		-0.189	0.04	0.286766		-0.189	0.04	0.248454		0.234	0.03	0.720056
-0.141	0.04	0.379577		-0.141	0.04	0.266502		-0.284	0.04	0.604534		-0.141	0.04	0.793944		-0.141	0.04	0.39544		-0.284	0.04	4.74058		-0.141	0.04	0.304915		-0.141	0.04	0.264675		-0.284	0.04	0.220647
-0.093	0.04	0.267924		-0.093	0.04	0.178442		-0.236	0.04	0.487978		-0.093	0.04	0.375625		-0.093	0.04	0.187027		-0.236	0.04	2.27854		-0.093	0.04	0.337824		-0.093	0.04	0.282039		-0.236	0.04	0.231525
-0.046	0.04	0.211621		-0.046	0.04	0.132496		-0.189	0.04	0.303802		-0.046	0.04	0.231126		-0.046	0.04	0.121967		-0.189	0.04	0.804424		-0.046	0.04	0.370326		-0.046	0.04	0.313448		-0.189	0.04	0.238662
0.002	0.04	0.164061		0.002	0.04	0.0897		-0.141	0.04	0.178361		0.002	0.04	0.177629		0.002	0.04	0.097062		-0.141	0.04	0.269113		0.002	0.04	0.434934		0.002	0.04	0.356828		-0.141	0.04	0.253819
0.05	0.04	0.14512		0.05	0.04	0.077851		-0.093	0.04	0.106962		0.05	0.04	0.171173		0.05	0.04	0.089745		-0.093	0.04	0.123438		0.05	0.04	0.519875		0.05	0.04	0.427017		-0.093	0.04	0.271392
0.097	0.04	0.094112		0.097	0.04	0.055677		-0.046	0.04	0.061517		0.097	0.04	0.161214		0.097	0.04	0.094149		-0.046	0.04	0.080087		0.097	0.04	0.541903		0.097	0.04	0.510188		-0.046	0.04	0.295504
0.145	0.04	0.044345		0.145	0.04	0.034907		0.002	0.04	0.050098		0.145	0.04	0.232852		0.145	0.04	0.166219		0.002	0.04	0.05948		0.145	0.04	0.575352		0.145	0.04	0.61886		0.002	0.04	0.32
0.193	0.04	0		0.193	0.04	0		0.05	0.04	0.043051		0.193	0.04	0.024015		0.193	0.04	0.216295		0.05	0.04	0.050582		0.193	0.04	0.714556		0.193	0.04	0.724908		0.05	0.04	0.391341
-0.357	0.05	0.734004		-0.357	0.05	0.702357		0.097	0.04	0.022448		-0.357	0.05	6.08937		-0.357	0.05	5.07928		0.097	0.04	0.055056		-0.357	0.05	0.26863		-0.357	0.05	0.230869		0.097	0.04	0.487737
-0.306	0.05	0.676794		-0.306	0.05	0.581904		0.145	0.04	0.02112		-0.306	0.05	4.58318		-0.306	0.05	2.88425		0.145	0.04	0.12756		-0.306	0.05	0.265758		-0.306	0.05	0.234923		0.145	0.04	0.566802
-0.255	0.05	0.520152		-0.255	0.05	0.422376		0.193	0.04	0		-0.255	0.05	2.09928		-0.255	0.05	1.11964		0.193	0.04	0.241093		-0.255	0.05	0.277464		-0.255	0.05	0.244578		0.193	0.04	0.839286
-0.204	0.05	0.3914		-0.204	0.05	0.276226		-0.357	0.05	0.650392		-0.204	0.05	0.904114		-0.204	0.05	0.418434		-0.357	0.05	4.55328		-0.204	0.05	0.292044		-0.204	0.05	0.253652		-0.357	0.05	0.216943
-0.153	0.05	0.285195		-0.153	0.05	0.17649		-0.306	0.05	0.424797		-0.153	0.05	0.400478		-0.153	0.05	0.195912		-0.306	0.05	2.23554		-0.153	0.05	0.317715		-0.153	0.05	0.283392		-0.306	0.05	0.224486
-0.102	0.05	0.201874		-0.102	0.05	0.126027		-0.255	0.05	0.28916		-0.102	0.05	0.242409		-0.102	0.05	0.127219		-0.255	0.05	0.789272		-0.102	0.05	0.352997		-0.102	0.05	0.304954		-0.255	0.05	0.22892
-0.051	0.05	0.172327		-0.051	0.05	0.090963		-0.204	0.05	0.190153		-0.051	0.05	0.183976		-0.051	0.05	0.100066		-0.204	0.05	0.275901		-0.051	0.05	0.411472		-0.051	0.05	0.347051		-0.204	0.05	0.246151
0	0.05	0.157565		0	0.05	0.07805		-0.153	0.05	0.10283		0	0.05	0.177054		0	0.05	0.085088		-0.153	0.05	0.130037		0	0.05	0.517121		0	0.05	0.411088		-0.153	0.05	0.259747
0.051	0.05	0.140301		0.051	0.05	0.079106		-0.102	0.05	0.066917		0.051	0.05	0.187039		0.051	0.05	0.094071		-0.102	0.05	0.080006		0.051	0.05	0.600785		0.051	0.05	0.507172		-0.102	0.05	0.295902
0.102	0.05	0.072815		0.102	0.05	0.039966		-0.051	0.05	0.032529		0.102	0.05	0.20376		0.102	0.05	0.134774		-0.051	0.05	0.056179		0.102	0.05	0.614934		0.102	0.05	0.6184		-0.051	0.05	0.325566
0.153	0.05	0		0.153	0.05	0		0	0.05	0.038395		0.153	0.05	0.401403		0.153	0.05	0.447562		0	0.05	0.051437		0.153	0.05	0.612162		0.153	0.05	0.736186		0	0.05	0.372351
-0.431	0.06	0.73459		-0.431	0.06	0.697552		0.051	0.05	0.028019		-0.431	0.06	5.9626		-0.431	0.06	4.93756		0.051	0.05	0.052148		-0.431	0.06	0.267166		-0.431	0.06	0.230271		0.051	0.05	0.473496
-0.376	0.06	0.681328		-0.376	0.06	0.579861		0.102	0.05	0.022531		-0.376	0.06	4.71537		-0.376	0.06	2.8695		0.102	0.05	0.091032		-0.376	0.06	0.261761		-0.376	0.06	0.232917		0.102	0.05	0.613124
-0.322	0.06	0.536758		-0.322	0.06	0.435078		0.153	0.05	0		-0.322	0.06	2.29472		-0.322	0.06	1.13961		0.153	0.05	0.265297		-0.322	0.06	0.270435		-0.322	0.06	0.239424		0.153	0.05	0.813002
-0.267	0.06	0.417889		-0.267	0.06	0.263443		-0.431	0.06	0.613463		-0.267	0.06	0.999617		-0.267	0.06	0.426982		-0.431	0.06	4.43569		-0.267	0.06	0.280733		-0.267	0.06	0.251372		-0.431	0.06	0.214715
-0.213	0.06	0.275903		-0.213	0.06	0.176297		-0.376	0.06	0.454892		-0.213	0.06	0.429028		-0.213	0.06	0.198213		-0.376	0.06	2.22453		-0.213	0.06	0.299164		-0.213	0.06	0.272886		-0.376	0.06	0.220503
-0.158	0.06	0.215341		-0.158	0.06	0.120822		-0.322	0.06	0.293852		-0.158	0.06	0.253376		-0.158	0.06	0.126077		-0.322	0.06	0.830874		-0.158	0.06	0.336545		-0.158	0.06	0.293948		-0.322	0.06	0.224479
-0.104	0.06	0.17		-0.104	0.06	0.092469		-0.267	0.06	0.169839		-0.104	0.06	0.18048		-0.104	0.06	0.09629		-0.267	0.06	0.267602		-0.104	0.06	0.390784		-0.104	0.06	0.327859		-0.267	0.06	0.246324
-0.049	0.06	0.15101		-0.049	0.06	0.071993		-0.213	0.06	0.113656		-0.049	0.06	0.165489		-0.049	0.06	0.083191		-0.213	0.06	0.125684		-0.049	0.06	0.481057		-0.049	0.06	0.391873		-0.213	0.06	0.256765
0.005	0.06	0.195531		0.005	0.06	0.084125		-0.158	0.06	0.075767		0.005	0.06	0.228401		0.005	0.06	0.093911		-0.158	0.06	0.079538		0.005	0.06	0.69813		0.005	0.06	0.500944		-0.158	0.06	0.2771
0.06	0.06	0.117479		0.06	0.06	0.065788		-0.104	0.06	0.049241		0.06	0.06	0.201527		0.06	0.06	0.128901		-0.104	0.06	0.059587		0.06	0.06	0.710634		0.06	0.06	0.645835		-0.104	0.06	0.313143
0.114	0.06	0.074382		0.114	0.06	0.037878		-0.049	0.06	0.028166		0.114	0.06	0.424211		0.114	0.06	0.32954		-0.049	0.06	0.051575		0.114	0.06	0.834246		0.114	0.06	0.883976		-0.049	0.06	0.370163
-0.504	0.07	0.738943		-0.504	0.07	0.683904		0.005	0.06	0.034997		-0.504	0.07	5.88926		-0.504	0.07	4.81953		0.005	0.06	0.048788		-0.504	0.07	0.262626		-0.504	0.07	0.22636		0.005	0.06	0.462278
-0.446	0.07	0.677568		-0.446	0.07	0.581019		0.06	0.06	0.04678		-0.446	0.07	4.73407		-0.446	0.07	2.92801		0.06	0.06	0.078935		-0.446	0.07	0.256345		-0.446	0.07	0.224701		0.06	0.06	0.631281
-0.388	0.07	0.561879		-0.388	0.07	0.434504		0.114	0.06	0.037385		-0.388	0.07	2.40711		-0.388	0.07	1.17609		0.114	0.06	0.213999		-0.388	0.07	0.26666		-0.388	0.07	0.233473		0.114	0.06	0.764241
-0.33	0.07	0.420714		-0.33	0.07	0.274879		0.169	0.06	0		-0.33	0.07	1.03621		-0.33	0.07	0.433695		0.169	0.06	0.165179		-0.33	0.07	0.273086		-0.33	0.07	0.240967		0.169	0.06	1.38593
-0.271	0.07	0.295469		-0.271	0.07	0.17734		-0.504	0.07	0.582339		-0.271	0.07	0.479246		-0.271	0.07	0.203242		-0.504	0.07	4.21013		-0.271	0.07	0.301577		-0.271	0.07	0.256966		-0.504	0.07	0.216735
-0.213	0.07	0.212891		-0.213	0.07	0.119931		-0.446	0.07	0.414639		-0.213	0.07	0.249635		-0.213	0.07	0.129811		-0.446	0.07	2.21475		-0.213	0.07	0.328893		-0.213	0.07	0.286033		-0.446	0.07	0.216957
-0.155	0.07	0.1649		-0.155	0.07	0.084072		-0.388	0.07	0.307253		-0.155	0.07	0.186512		-0.155	0.07	0.093277		-0.388	0.07	0.81044		-0.155	0.07	0.367566		-0.155	0.07	0.317093		-0.388	0.07	0.22386
-0.097	0.07	0.15598		-0.097	0.07	0.078394		-0.33	0.07	0.181589		-0.097	0.07	0.167754		-0.097	0.07	0.08423		-0.33	0.07	0.266232		-0.097	0.07	0.49362		-0.097	0.07	0.375868		-0.33	0.07	0.227122
-0.039	0.07	0.191427		-0.039	0.07	0.080506		-0.271	0.07	0.118834		-0.039	0.07	0.204106		-0.039	0.07	0.088791		-0.271	0.07	0.127931		-0.039	0.07	0.687016		-0.039	0.07	0.50719		-0.271	0.07	0.249363
0.02	0.07	0.205955		0.02	0.07	0.118785		-0.213	0.07	0.079847		0.02	0.07	0.249902		0.02	0.07	0.13397		-0.213	0.07	0.074177		0.02	0.07	0.831313		0.02	0.07	0.716243		-0.213	0.07	0.269283
0.078	0.07	0.082322		0.078	0.07	0.034041		-0.155	0.07	0.046369		0.078	0.07	0.327384		0.078	0.07	0.237809		-0.155	0.07	0.063206		0.078	0.07	0.884113		0.078	0.07	0.889151		-0.155	0.07	0.312149
-0.578	0.08	0.733487		0.136	0.07	0		-0.097	0.07	0.031466		-0.578	0.08	5.72822		0.136	0.07	0.033011		-0.097	0.07	0.049351		-0.578	0.08	0.263293		0.136	0.07	1.07782		-0.097	0.07	0.357523
-0.516	0.08	0.674851		-0.578	0.08	0.690264		-0.039	0.07	0.031094		-0.516	0.08	4.75989		-0.578	0.08	4.7277		-0.039	0.07	0.046534		-0.516	0.08	0.256993		-0.578	0.08	0.226635		-0.039	0.07	0.434705
-0.453	0.08	0.552304		-0.516	0.08	0.573561		0.02	0.07	0.038177		-0.453	0.08	2.4728		-0.516	0.08	2.86236		0.02	0.07	0.07438		-0.453	0.08	0.25979		-0.516	0.08	0.223259		0.02	0.07	0.665938
-0.391	0.08	0.429712		-0.453	0.08	0.433301		0.078	0.07	0.043738		-0.391	0.08	1.1224		-0.453	0.08	1.16787		0.078	0.07	0.170899		-0.391	0.08	0.26731		-0.453	0.08	0.227865		0.078	0.07	0.872966
-0.329	0.08	0.292354		-0.391	0.08	0.279924		0.136	0.07	0.071429		-0.329	0.08	0.476661		-0.391	0.08	0.450749		0.136	0.07	0.271762		-0.329	0.08	0.286185		-0.391	0.08	0.235744		0.136	0.07	1.40216
-0.267	0.08	0.218668		-0.329	0.08	0.185492		-0.578	0.08	0.586942		-0.267	0.08	0.272798		-0.329	0.08	0.204855		-0.578	0.08	4.17939		-0.267	0.08	0.315847		-0.329	0.08	0.249503		-0.578	0.08	0.209405
-0.205	0.08	0.165669		-0.267	0.08	0.118713		-0.516	0.08	0.405245		-0.205	0.08	0.187097		-0.267	0.08	0.123521		-0.516	0.08	2.1495		-0.205	0.08	0.367418		-0.267	0.08	0.276126		-0.516	0.08	0.21576
-0.143	0.08	0.154206		-0.205	0.08	0.092316		-0.453	0.08	0.278599		-0.143	0.08	0.174822		-0.205	0.08	0.097189		-0.453	0.08	0.7954		-0.143	0.08	0.527661		-0.205	0.08	0.308149		-0.453	0.08	0.211846
-0.081	0.08	0.191286		-0.143	0.08	0.075736		-0.391	0.08	0.146859		-0.081	0.08	0.206295		-0.143	0.08	0.083227		-0.391	0.08	0.266434		-0.081	0.08	0.718001		-0.143	0.08	0.370054		-0.391	0.08	0.222345
-0.019	0.08	0.28155		-0.081	0.08	0.078938		-0.329	0.08	0.092151		-0.019	0.08	0.308819		-0.081	0.08	0.087568		-0.329	0.08	0.118224		-0.019	0.08	0.9447		-0.081	0.08	0.520245		-0.329	0.08	0.237511
0.043	0.08	0.134058		-0.019	0.08	0.14252		-0.267	0.08	0.064276		0.043	0.08	0.301938		-0.019	0.08	0.134877		-0.267	0.08	0.074057		0.043	0.08	0.963692		-0.019	0.08	0.759504		-0.267	0.08	0.257035
-0.651	0.09	0.732111		0.043	0.08	0.094647		-0.205	0.08	0.044921		-0.651	0.09	5.67781		0.043	0.08	0.206451		-0.205	0.08	0.054445		-0.651	0.09	0.26456		0.043	0.08	0.938235		-0.205	0.08	0.295754
-0.585	0.09	0.685553		0.105	0.08	0		-0.143	0.08	0.022126		-0.585	0.09	4.68525		0.105	0.08	0.1		-0.143	0.08	0.047621		-0.585	0.09	0.255969		0.105	0.08	1.06856		-0.143	0.08	0.351677
-0.519	0.09	0.557435		-0.651	0.09	0.678372		-0.081	0.08	0.029037		-0.519	0.09	2.59828		-0.651	0.09	4.62509		-0.081	0.08	0.048665		-0.519	0.09	0.257676		-0.651	0.09	0.221439		-0.081	0.08	0.459255
-0.453	0.09	0.440841		-0.585	0.09	0.567132		-0.019	0.08	0.052195		-0.453	0.09	1.13513		-0.585	0.09	2.84344		-0.019	0.08	0.073329		-0.453	0.09	0.259071		-0.585	0.09	0.223717		-0.019	0.08	0.692814
-0.386	0.09	0.303386		-0.519	0.09	0.445982		0.043	0.08	0.035544		-0.386	0.09	0.505426		-0.519	0.09	1.17363		0.043	0.08	0.144391		-0.386	0.09	0.275731		-0.519	0.09	0.220135		0.043	0.08	0.950052
-0.32	0.09	0.208729		-0.453	0.09	0.275329		0.105	0.08	0.086957		-0.32	0.09	0.271609		-0.453	0.09	0.449947		0.105	0.08	0.505067		-0.32	0.09	0.303194		-0.453	0.09	0.230504		0.105	0.08	1.3432
-0.254	0.09	0.166298		-0.386	0.09	0.182936		-0.651	0.09	0.656021		-0.254	0.09	0.190056		-0.386	0.09	0.201728		-0.651	0.09	4.03409		-0.254	0.09	0.369998		-0.386	0.09	0.244985		-0.651	0.09	0.213596
-0.188	0.09	0.160295		-0.32	0.09	0.115172		-0.585	0.09	0.430768		-0.188	0.09	0.174604		-0.32	0.09	0.124451		-0.585	0.09	2.13518		-0.188	0.09	0.543569		-0.32	0.09	0.268725		-0.585	0.09	0.210116
-0.122	0.09	0.178535		-0.254	0.09	0.086987		-0.519	0.09	0.278921		-0.122	0.09	0.190171		-0.254	0.09	0.092749		-0.519	0.09	0.804282		-0.122	0.09	0.707434		-0.254	0.09	0.307396		-0.519	0.09	0.211905
-0.056	0.09	0.271509		-0.188	0.09	0.068279		-0.453	0.09	0.149496		-0.056	0.09	0.261315		-0.188	0.09	0.082182		-0.453	0.09	0.262867		-0.056	0.09	0.921432		-0.188	0.09	0.380586		-0.453	0.09	0.220546
0.01	0.09	0.245048		-0.122	0.09	0.090883		-0.386	0.09	0.105877		0.01	0.09	0.353011		-0.122	0.09	0.084743		-0.386	0.09	0.120148		0.01	0.09	1.05091		-0.122	0.09	0.534956		-0.386	0.09	0.235252
0.076	0.09	0.111111		-0.056	0.09	0.145169		-0.32	0.09	0.070191		0.076	0.09	0.619493		-0.056	0.09	0.122805		-0.32	0.09	0.076397		0.076	0.09	1.30658		-0.056	0.09	0.77073		-0.32	0.09	0.258637
-0.724	0.1	0.734794		0.01	0.09	0.180085		-0.254	0.09	0.039009		-0.724	0.1	5.58455		0.01	0.09	0.224129		-0.254	0.09	0.058964		-0.724	0.1	0.258687		0.01	0.09	1.02032		-0.254	0.09	0.289315
-0.654	0.1	0.684093		0.076	0.09	0.05		-0.188	0.09	0.019243		-0.654	0.1	4.7343		0.076	0.09	0.336878		-0.188	0.09	0.047072		-0.654	0.1	0.250368		0.076	0.09	1.24916		-0.188	0.09	0.342319
-0.583	0.1	0.564264		-0.724	0.1	0.68324		-0.122	0.09	0.030836		-0.583	0.1	2.66581		-0.724	0.1	4.52247		-0.122	0.09	0.049986		-0.583	0.1	0.2493		-0.724	0.1	0.220601		-0.122	0.09	0.481734
-0.513	0.1	0.431864		-0.654	0.1	0.567412		-0.056	0.09	0.060321		-0.513	0.1	1.14985		-0.654	0.1	2.7839		-0.056	0.09	0.068059		-0.513	0.1	0.254233		-0.654	0.1	0.221067		-0.056	0.09	0.711565
-0.443	0.1	0.305896		-0.583	0.1	0.436958		0.01	0.09	0.119042		-0.443	0.1	0.519675		-0.583	0.1	1.15739		0.01	0.09	0.143394		-0.443	0.1	0.266463		-0.583	0.1	0.21358		0.01	0.09	1.01792
-0.372	0.1	0.208489		-0.513	0.1	0.272185		0.076	0.09	0.083969		-0.372	0.1	0.261044		-0.513	0.1	0.439028		0.076	0.09	0.311037		-0.372	0.1	0.294738		-0.513	0.1	0.225632		0.076	0.09	1.28735
-0.302	0.1	0.169153		-0.443	0.1	0.174494		-0.724	0.1	0.587464		-0.302	0.1	0.191994		-0.443	0.1	0.200418		-0.724	0.1	3.9655		-0.302	0.1	0.407661		-0.443	0.1	0.23722		-0.724	0.1	0.206786
-0.231	0.1	0.160922		-0.372	0.1	0.11847		-0.654	0.1	0.406352		-0.231	0.1	0.168448		-0.372	0.1	0.119599		-0.654	0.1	2.07855		-0.231	0.1	0.560367		-0.372	0.1	0.26378		-0.654	0.1	0.209733
-0.161	0.1	0.179469		-0.302	0.1	0.085698		-0.583	0.1	0.304508		-0.161	0.1	0.17571		-0.302	0.1	0.092298		-0.583	0.1	0.760415		-0.161	0.1	0.711049		-0.302	0.1	0.298152		-0.583	0.1	0.208163
-0.091	0.1	0.258851		-0.231	0.1	0.067651		-0.513	0.1	0.165823		-0.091	0.1	0.245033		-0.231	0.1	0.082221		-0.513	0.1	0.256071		-0.091	0.1	0.911639		-0.231	0.1	0.38971		-0.513	0.1	0.206318
-0.02	0.1	0.394099		-0.161	0.1	0.0831		-0.443	0.1	0.107636		-0.02	0.1	0.456426		-0.161	0.1	0.09392		-0.443	0.1	0.114533		-0.02	0.1	1.18191		-0.161	0.1	0.57702		-0.443	0.1	0.234543
0.05	0.1	0.235745		-0.091	0.1	0.137962		-0.372	0.1	0.050891		0.05	0.1	0.447934		-0.091	0.1	0.120849		-0.372	0.1	0.071885		0.05	0.1	1.27551		-0.091	0.1	0.773227		-0.372	0.1	0.256442
-0.797	0.11	0.726879		-0.02	0.1	0.2638		-0.302	0.1	0.03811		-0.797	0.11	5.56853		-0.02	0.1	0.254801		-0.302	0.1	0.051615		-0.797	0.11	0.262156		-0.02	0.1	1.11016		-0.302	0.1	0.286602
-0.722	0.11	0.680817		0.05	0.1	0.07835		-0.231	0.1	0.037372		-0.722	0.11	4.61284		0.05	0.1	0.37201		-0.231	0.1	0.049109		-0.722	0.11	0.248724		0.05	0.1	1.30642		-0.231	0.1	0.35278
-0.648	0.11	0.563678		-0.797	0.11	0.679724		-0.161	0.1	0.024498		-0.648	0.11	2.6359		-0.797	0.11	4.4457		-0.161	0.1	0.04821		-0.648	0.11	0.243174		-0.797	0.11	0.211924		-0.161	0.1	0.522084
-0.573	0.11	0.429417		-0.722	0.11	0.559512		-0.091	0.1	0.041523		-0.573	0.11	1.18154		-0.722	0.11	2.7894		-0.091	0.1	0.071939		-0.573	0.11	0.249781		-0.722	0.11	0.213761		-0.091	0.1	0.741513
-0.498	0.11	0.29941		-0.648	0.11	0.430833		-0.02	0.1	0.119674		-0.498	0.11	0.515903		-0.648	0.11	1.14245		-0.02	0.1	0.151788		-0.498	0.11	0.263874		-0.648	0.11	0.211698		-0.02	0.1	1.05869
-0.423	0.11	0.206353		-0.573	0.11	0.267858		0.05	0.1	0.131443		-0.423	0.11	0.272651		-0.573	0.11	0.434271		0.05	0.1	0.21942		-0.423	0.11	0.300936		-0.573	0.11	0.219315		0.05	0.1	1.27652
-0.348	0.11	0.16796		-0.498	0.11	0.164743		-0.797	0.11	0.544371		-0.348	0.11	0.186706		-0.498	0.11	0.191961		-0.797	0.11	3.87165		-0.348	0.11	0.434639		-0.498	0.11	0.233517		-0.797	0.11	0.207019
-0.273	0.11	0.159439		-0.423	0.11	0.107986		-0.722	0.11	0.431949		-0.273	0.11	0.16595		-0.423	0.11	0.120556		-0.722	0.11	2.02096		-0.273	0.11	0.573689		-0.423	0.11	0.261476		-0.722	0.11	0.207344
-0.198	0.11	0.181332		-0.348	0.11	0.085073		-0.648	0.11	0.315809		-0.198	0.11	0.177387		-0.348	0.11	0.092378		-0.648	0.11	0.752934		-0.198	0.11	0.732577		-0.348	0.11	0.300178		-0.648	0.11	0.207578
-0.123	0.11	0.247767		-0.273	0.11	0.071424		-0.573	0.11	0.175647		-0.123	0.11	0.226249		-0.273	0.11	0.082773		-0.573	0.11	0.251423		-0.123	0.11	0.898355		-0.273	0.11	0.435052		-0.573	0.11	0.217672
-0.049	0.11	0.405674		-0.198	0.11	0.088076		-0.498	0.11	0.107318		-0.049	0.11	0.423111		-0.198	0.11	0.086986		-0.498	0.11	0.112566		-0.049	0.11	1.19357		-0.198	0.11	0.601097		-0.498	0.11	0.224567
0.026	0.11	0.163031		-0.123	0.11	0.143564		-0.423	0.11	0.061007		0.026	0.11	0.409259		-0.123	0.11	0.11766		-0.423	0.11	0.069484		0.026	0.11	1.31013		-0.123	0.11	0.79901		-0.423	0.11	0.249713
-0.87	0.12	0.724157		-0.049	0.11	0.272853		-0.348	0.11	0.044021		-0.87	0.12	5.46307		-0.049	0.11	0.238129		-0.348	0.11	0.053819		-0.87	0.12	0.251212		-0.049	0.11	1.09365		-0.348	0.11	0.283045
-0.791	0.12	0.676874		0.026	0.11	0.122531		-0.273	0.11	0.020375		-0.791	0.12	4.55116		0.026	0.11	0.33212		-0.273	0.11	0.049424		-0.791	0.12	0.246468		0.026	0.11	1.35909		-0.273	0.11	0.377381
-0.711	0.12	0.558302		-0.87	0.12	0.681819		-0.198	0.11	0.0325		-0.711	0.12	2.65499		-0.87	0.12	4.33015		-0.198	0.11	0.051331		-0.711	0.12	0.240823		-0.87	0.12	0.215203		-0.198	0.11	0.560327
-0.631	0.12	0.429248		-0.791	0.12	0.563634		-0.123	0.11	0.051918		-0.631	0.12	1.16389		-0.791	0.12	2.77821		-0.123	0.11	0.073922		-0.631	0.12	0.239683		-0.791	0.12	0.214024		-0.123	0.11	0.774101
-0.552	0.12	0.297487		-0.711	0.12	0.436122		-0.049	0.11	0.167123		-0.552	0.12	0.503912		-0.711	0.12	1.11856		-0.049	0.11	0.132067		-0.552	0.12	0.25218		-0.711	0.12	0.206712		-0.049	0.11	1.06447
-0.472	0.12	0.212056		-0.631	0.12	0.269797		0.026	0.11	0.117525		-0.472	0.12	0.269755		-0.631	0.12	0.42069		0.026	0.11	0.229084		-0.472	0.12	0.324661		-0.631	0.12	0.212705		0.026	0.11	1.38076
-0.393	0.12	0.162049		-0.552	0.12	0.164092		-0.87	0.12	0.575708		-0.393	0.12	0.176679		-0.552	0.12	0.182197		-0.87	0.12	3.82778		-0.393	0.12	0.475767		-0.552	0.12	0.227223		-0.87	0.12	0.20393
-0.313	0.12	0.149978		-0.472	0.12	0.106643		-0.791	0.12	0.419791		-0.313	0.12	0.160839		-0.472	0.12	0.115799		-0.791	0.12	2.02417		-0.313	0.12	0.600584		-0.472	0.12	0.248868		-0.791	0.12	0.19962
-0.233	0.12	0.174544		-0.393	0.12	0.081129		-0.711	0.12	0.279024		-0.233	0.12	0.168278		-0.393	0.12	0.086266		-0.711	0.12	0.714478		-0.233	0.12	0.731741		-0.393	0.12	0.315023		-0.711	0.12	0.202629
-0.154	0.12	0.241092		-0.313	0.12	0.07051		-0.631	0.12	0.165447		-0.154	0.12	0.222151		-0.313	0.12	0.080348		-0.631	0.12	0.237584		-0.154	0.12	0.910786		-0.313	0.12	0.480471		-0.631	0.12	0.207393
-0.074	0.12	0.38624		-0.233	0.12	0.083902		-0.552	0.12	0.082922		-0.074	0.12	0.372981		-0.233	0.12	0.086785		-0.552	0.12	0.107118		-0.074	0.12	1.16164		-0.233	0.12	0.630322		-0.552	0.12	0.216024
0.006	0.12	0.313785		-0.154	0.12	0.152712		-0.472	0.12	0.056899		0.006	0.12	0.458022		-0.154	0.12	0.114905		-0.472	0.12	0.06755		0.006	0.12	1.35375		-0.154	0.12	0.818141		-0.472	0.12	0.246244
-0.943	0.13	0.724792		-0.074	0.12	0.249491		-0.393	0.12	0.032574		-0.943	0.13	5.40278		-0.074	0.12	0.211908		-0.393	0.12	0.052315		-0.943	0.13	0.251174		-0.074	0.12	1.08947		-0.393	0.12	0.281502
-0.859	0.13	0.673948		0.006	0.12	0.224661		-0.313	0.12	0.047752		-0.859	0.13	4.50473		0.006	0.12	0.328703		-0.313	0.12	0.047041		-0.859	0.13	0.241892		0.006	0.12	1.37137		-0.313	0.12	0.409865
-0.774	0.13	0.552682		-0.943	0.13	0.675388		-0.233	0.12	0.040445		-0.774	0.13	2.61894		-0.943	0.13	4.28232		-0.233	0.12	0.050985		-0.774	0.13	0.237105		-0.943	0.13	0.219094		-0.233	0.12	0.599785
-0.689	0.13	0.445643		-0.859	0.13	0.562334		-0.154	0.12	0.020508		-0.689	0.13	1.19732		-0.859	0.13	2.70878		-0.154	0.12	0.067872		-0.689	0.13	0.240186		-0.859	0.13	0.206358		-0.154	0.12	0.786868
-0.604	0.13	0.293546		-0.774	0.13	0.423896		-0.074	0.12	0.100699		-0.604	0.13	0.495645		-0.774	0.13	1.09411		-0.074	0.12	0.13166		-0.604	0.13	0.252939		-0.774	0.13	0.206962		-0.074	0.12	1.08789
-0.52	0.13	0.205093		-0.689	0.13	0.269276		0.006	0.12	0.162731		-0.52	0.13	0.251371		-0.689	0.13	0.404773		0.006	0.12	0.230463		-0.52	0.13	0.354614		-0.689	0.13	0.208603		0.006	0.12	1.42657
-0.435	0.13	0.15011		-0.604	0.13	0.158993		-0.943	0.13	0.556107		-0.435	0.13	0.166617		-0.604	0.13	0.177183		-0.943	0.13	3.73296		-0.435	0.13	0.472163		-0.604	0.13	0.225543		-0.943	0.13	0.203219
-0.35	0.13	0.143653		-0.52	0.13	0.1034		-0.859	0.13	0.415604		-0.35	0.13	0.145936		-0.52	0.13	0.109259		-0.859	0.13	1.97493		-0.35	0.13	0.608539		-0.52	0.13	0.250738		-0.859	0.13	0.194202
-0.266	0.13	0.170136		-0.435	0.13	0.073766		-0.774	0.13	0.286777		-0.266	0.13	0.157469		-0.435	0.13	0.086201		-0.774	0.13	0.700115		-0.266	0.13	0.727353		-0.435	0.13	0.356545		-0.774	0.13	0.196416
-0.181	0.13	0.231269		-0.35	0.13	0.072453		-0.689	0.13	0.157235		-0.181	0.13	0.198515		-0.35	0.13	0.077362		-0.689	0.13	0.226606		-0.181	0.13	0.892375		-0.35	0.13	0.492818		-0.689	0.13	0.204139
-0.096	0.13	0.366983		-0.266	0.13	0.086514		-0.604	0.13	0.105284		-0.096	0.13	0.336141		-0.266	0.13	0.085526		-0.604	0.13	0.101468		-0.096	0.13	1.13216		-0.266	0.13	0.657559		-0.604	0.13	0.212203
-0.012	0.13	0.369196		-0.181	0.13	0.145782		-0.52	0.13	0.037042		-0.012	0.13	0.394658		-0.181	0.13	0.119549		-0.52	0.13	0.064312		-0.012	0.13	1.32404		-0.181	0.13	0.835547		-0.52	0.13	0.237715
-1.016	0.14	0.726334		-0.096	0.13	0.231875		-0.435	0.13	0.034116		-1.016	0.14	5.336		-0.096	0.13	0.196213		-0.435	0.13	0.048574		-1.016	0.14	0.250027		-0.096	0.13	1.08114		-0.435	0.13	0.313289
-0.926	0.14	0.676787		-0.012	0.13	0.287138		-0.35	0.13	0.025009		-0.926	0.14	4.50748		-0.012	0.13	0.319652		-0.35	0.13	0.047513		-0.926	0.14	0.240542		-0.012	0.13	1.35423		-0.35	0.13	0.46936
-0.836	0.14	0.550603		-1.016	0.14	0.674698		-0.266	0.13	0.04483		-0.836	0.14	2.64698		-1.016	0.14	4.25378		-0.266	0.13	0.049738		-0.836	0.14	0.235553		-1.016	0.14	0.211826		-0.266	0.13	0.624899
-0.746	0.14	0.424959		-0.926	0.14	0.550558		-0.181	0.13	0.093155		-0.746	0.14	1.14053		-0.926	0.14	2.61493		-0.181	0.13	0.068472		-0.746	0.14	0.233293		-0.926	0.14	0.208806		-0.181	0.13	0.809728
-0.655	0.14	0.294188		-0.836	0.14	0.409345		-0.096	0.13	0.158807		-0.655	0.14	0.490019		-0.836	0.14	1.04863		-0.096	0.13	0.115264		-0.655	0.14	0.254103		-0.836	0.14	0.200701		-0.096	0.13	1.07841
-0.565	0.14	0.194163		-0.746	0.14	0.260997		-0.012	0.13	0.17707		-0.565	0.14	0.22728		-0.746	0.14	0.400075		-0.012	0.13	0.219513		-0.565	0.14	0.387173		-0.746	0.14	0.206774		-0.012	0.13	1.42631
-0.475	0.14	0.144029		-0.655	0.14	0.150591		-1.016	0.14	0.556204		-0.475	0.14	0.155576		-0.655	0.14	0.168102		-1.016	0.14	3.67019		-0.475	0.14	0.493927		-0.655	0.14	0.217633		-1.016	0.14	0.199505
-0.385	0.14	0.136344		-0.565	0.14	0.101679		-0.926	0.14	0.372921		-0.385	0.14	0.14111		-0.565	0.14	0.111017		-0.926	0.14	1.89588		-0.385	0.14	0.612036		-0.565	0.14	0.260239		-0.926	0.14	0.197792
-0.295	0.14	0.171077		-0.475	0.14	0.075176		-0.836	0.14	0.283566		-0.295	0.14	0.159222		-0.475	0.14	0.08624		-0.836	0.14	0.674429		-0.295	0.14	0.747854		-0.475	0.14	0.394258		-0.836	0.14	0.19045
-0.204	0.14	0.229166		-0.385	0.14	0.074356		-0.746	0.14	0.163511		-0.204	0.14	0.194753		-0.385	0.14	0.075558		-0.746	0.14	0.211475		-0.204	0.14	0.898642		-0.385	0.14	0.528261		-0.746	0.14	0.199725
-0.114	0.14	0.346712		-0.295	0.14	0.090223		-0.655	0.14	0.073432		-0.114	0.14	0.307752		-0.295	0.14	0.08635		-0.655	0.14	0.097148		-0.114	0.14	1.12438		-0.295	0.14	0.676718		-0.655	0.14	0.214825
-0.024	0.14	0.384715		-0.204	0.14	0.136567		-0.565	0.14	0.024122		-0.024	0.14	0.401371		-0.204	0.14	0.113022		-0.565	0.14	0.062638		-0.024	0.14	1.34804		-0.204	0.14	0.857735		-0.565	0.14	0.236908
				-0.114	0.14	0.227233		-0.475	0.14	0.03187						-0.114	0.14	0.187557		-0.475	0.14	0.048851						-0.114	0.14	1.08673		-0.475	0.14	0.350592
				-0.024	0.14	0.28274		-0.385	0.14	0.015836						-0.024	0.14	0.281774		-0.385	0.14	0.044646						-0.024	0.14	1.34263		-0.385	0.14	0.500559
								-0.295	0.14	0.050084										-0.295	0.14	0.055308										-0.295	0.14	0.66453
								-0.204	0.14	0.087093										-0.204	0.14	0.07473										-0.204	0.14	0.840531
								-0.114	0.14	0.182706										-0.114	0.14	0.120694										-0.114	0.14	1.10293
								-0.024	0.14	0.245282										-0.024	0.14	0.220129										-0.024	0.14	1.41505

## Sheet: Fig. S7
Fig.S7B. Clone size in control versus aphidicolin treated embryos						Fig. S7C. Mean number of fragments per clone for a given clone size - Control vs Aphidicolin							Fig.S7D. Left, ɸ for simulations with high differentiation rate kn = 0.12h-1. Right, difference in ɸ between kn = 0 and kn = 0.12 h-1									Fig. S7E. Mean number of fragments per clone for Confetti clones in the pD vs pMN domain
													Left panel				Right panel
Condition	Mean clone size (No. of cells)	SD	n (number of clones)			Condition	Clone size (No of cells)	Mean number of fragments	SEM	n (number of clones)			Lambda	Gamma	ɸ		Lambda	Gamma	Δ ɸ			Domain	Clone size (No of cells)	Mean number of fragments	SEM	n (number of clones)
Control	6.74	3.84	319			Control	1	1	0	11			0.01	0	0.60565		0.01	0	0.134598			pD	1	1	0	11
Aphidicolin	5.18	2.92	185			Control	2	1.4	0.084	35			0.046	0	0.434359		0.046	0	0.158091			pD	2	1.4	0.084	35
						Control	3	1.9355	0.1386	31			0.082	0	0.290049		0.082	0	0.11287			pD	3	1.9355	0.1386	31
						Control	4	2.3158	0.1096	57			0.118	0	0.205931		0.118	0	0.084495			pD	4	2.3158	0.1096	57
						Control	5	3.2857	0.2292	28			0.153	0	0.176261		0.153	0	0.045868			pD	5	3.2857	0.2292	28
						Control	6	3.129	0.1781	31			0.189	0	0.146685		0.189	0	0.009632			pD	6	3.129	0.1781	31
						Control	7	3.9643	0.3313	28			0.225	0	0.098267		0.225	0	0.004654			pD	7	3.9643	0.3313	28
						Control	8	5.0517	0.215	58			-0.063	0.01	0.591582		-0.063	0.01	0.151008			pD	8	5.0517	0.215	58
						Control	9	5.5	0.5573	12			-0.025	0.01	0.419638		-0.025	0.01	0.203424			pD	9	5.5	0.5573	12
						Control	10	5.7692	0.3947	13			0.014	0.01	0.365238		0.014	0.01	0.07748			pD	10	5.7692	0.3947	13
						Control	11	6	0.3028	16			0.052	0.01	0.192288		0.052	0.01	0.126151			pD	11	6	0.3028	16
						Control	12	7.4706	0.486	17			0.091	0.01	0.179415		0.091	0.01	0.058789			pD	12	7.4706	0.486	17
						Control	13	5.8	0.5735	10			0.129	0.01	0.131724		0.129	0.01	0.044818			pD	13	5.8	0.5735	10
						Control	14	6.8	0.4899	10			0.168	0.01	0.111329		0.168	0.01	0.013996			pD	14	6.8	0.4899	10
						Control	15	7.3333	0.6667	6			0.206	0.01	0.059398		0.206	0.01	0.010095			pD	15	7.3333	0.6667	6
						Control	16	8.4	0.3712	10			-0.137	0.02	0.625988		-0.137	0.02	0.114759			pD	16	8.4	0.3712	10
						Control	17	9	0	1			-0.095	0.02	0.443007		-0.095	0.02	0.213628			pD	17	9	0	1
						Control	18	10	2	2			-0.054	0.02	0.310169		-0.054	0.02	0.167163			pD	18	10	2	2
						Control	19	9	0	1			-0.013	0.02	0.195846		-0.013	0.02	0.142548			pD	19	9	0	1
						Control	20	9.75	0.75	4			0.029	0.02	0.163846		0.029	0.02	0.086289			pD	20	9.75	0.75	4
						Control	26	10	0	1			0.07	0.02	0.126085		0.07	0.02	0.066457			pD	26	10	0	1
						Aphidicolin	1	1	0	14			0.112	0.02	0.079506		0.112	0.02	0.060637			pMN	1	1	0	14
						Aphidicolin	2	1.4091	0.1073	22			0.153	0.02	0.055106		0.153	0.02	0.037917			pMN	2	1.1905	0.0878	21
						Aphidicolin	3	1.8	0.1746	15			0.194	0.02	0.105263		0.194	0.02	-0.040764			pMN	3	1.5862	0.1055	29
						Aphidicolin	4	1.9048	0.1312	42			-0.21	0.03	0.565779		-0.21	0.03	0.171929			pMN	4	2	0.1306	33
						Aphidicolin	5	2.6667	0.2247	12			-0.166	0.03	0.461396		-0.166	0.03	0.209568			pMN	5	2.375	0.254	24
						Aphidicolin	6	2.9048	0.2664	21			-0.122	0.03	0.307375		-0.122	0.03	0.194291			pMN	6	2.9167	0.2476	24
						Aphidicolin	7	4	0.3482	12			-0.077	0.03	0.248761		-0.077	0.03	0.107095			pMN	7	3.3	0.2724	20
						Aphidicolin	8	3.88	0.3479	25			-0.033	0.03	0.183878		-0.033	0.03	0.077807			pMN	8	3.6667	0.4975	12
						Aphidicolin	9	4	0	2			0.012	0.03	0.151008		0.012	0.03	0.04896			pMN	9	3.75	0.4532	8
						Aphidicolin	10	3.4	0.4	5			0.056	0.03	0.099301		0.056	0.03	0.075298			pMN	10	5	0.5	9
						Aphidicolin	11	5.5	0.5	2			0.101	0.03	0.093689		0.101	0.03	0.019143			pMN	11	5.3333	0.7149	6
						Aphidicolin	12	4.2	0.2	5			0.145	0.03	0.043737		0.145	0.03	0.02501			pMN	12	4.3333	0.8819	3
						Aphidicolin	13	4	0	1			-0.284	0.04	0.553981		-0.284	0.04	0.18841			pMN	14	4.6667	0.3333	3
						Aphidicolin	14	7	0	1			-0.236	0.04	0.481116		-0.236	0.04	0.190124			pMN	15	3.75	1.1087	4
						Aphidicolin	15	6	0	1			-0.189	0.04	0.327851		-0.189	0.04	0.191013			pMN	16	4.5	0.5	2
						Aphidicolin	16	8	0	2			-0.141	0.04	0.246295		-0.141	0.04	0.133281			pMN	17	7	1	2
						Aphidicolin	17	5	0	1			-0.093	0.04	0.179153		-0.093	0.04	0.088771			pMN	18	5.3333	0.8819	3
						Aphidicolin	18	7	0	1			-0.046	0.04	0.122641		-0.046	0.04	0.08898			pMN	20	9	0	1
						Aphidicolin	24	7	0	1			0.002	0.04	0.0962		0.002	0.04	0.067861			pMN	22	7	0	2
													0.05	0.04	0.073931		0.05	0.04	0.071189
													0.097	0.04	0.094836		0.097	0.04	-0.000724
													0.145	0.04	0		0.145	0.04	0.044345
													-0.357	0.05	0.579521		-0.357	0.05	0.154484
													-0.306	0.05	0.431487		-0.306	0.05	0.245307
													-0.255	0.05	0.373187		-0.255	0.05	0.146966
													-0.204	0.05	0.215864		-0.204	0.05	0.175535
													-0.153	0.05	0.161048		-0.153	0.05	0.124148
													-0.102	0.05	0.128142		-0.102	0.05	0.073732
													-0.051	0.05	0.091611		-0.051	0.05	0.080716
													0	0.05	0.091535		0	0.05	0.06603
													0.051	0.05	0.10051		0.051	0.05	0.039791
													0.102	0.05	0.033586		0.102	0.05	0.03923
													-0.431	0.06	0.565323		-0.431	0.06	0.169267
													-0.376	0.06	0.434667		-0.376	0.06	0.246661
													-0.322	0.06	0.331081		-0.322	0.06	0.205677
													-0.267	0.06	0.214061		-0.267	0.06	0.203828
													-0.213	0.06	0.212621		-0.213	0.06	0.063282
													-0.158	0.06	0.142403		-0.158	0.06	0.072938
													-0.104	0.06	0.129595		-0.104	0.06	0.040405
													-0.049	0.06	0.096988		-0.049	0.06	0.054022
													0.005	0.06	0.078825		0.005	0.06	0.116706
													0.06	0.06	0.061394		0.06	0.06	0.056085
													-0.504	0.07	0.575073		-0.504	0.07	0.16387
													-0.446	0.07	0.442613		-0.446	0.07	0.234954
													-0.388	0.07	0.320016		-0.388	0.07	0.241863
													-0.33	0.07	0.225768		-0.33	0.07	0.194946
													-0.271	0.07	0.169257		-0.271	0.07	0.126213
													-0.213	0.07	0.135821		-0.213	0.07	0.07707
													-0.155	0.07	0.083519		-0.155	0.07	0.081381
													-0.097	0.07	0.068873		-0.097	0.07	0.087107
													-0.039	0.07	0.10042		-0.039	0.07	0.091007
													0.02	0.07	0.092911		0.02	0.07	0.113044
													-0.578	0.08	0.620182		-0.578	0.08	0.113306
													-0.516	0.08	0.439031		-0.516	0.08	0.235821
													-0.453	0.08	0.324557		-0.453	0.08	0.227747
													-0.391	0.08	0.192044		-0.391	0.08	0.237667
													-0.329	0.08	0.171844		-0.329	0.08	0.12051
													-0.267	0.08	0.17565		-0.267	0.08	0.043018
													-0.205	0.08	0.121248		-0.205	0.08	0.04442
													-0.143	0.08	0.094107		-0.143	0.08	0.060099
													-0.081	0.08	0.078978		-0.081	0.08	0.112309
													-0.019	0.08	0.119996		-0.019	0.08	0.161554
													0.043	0.08	0.291667		0.043	0.08	-0.157609
													-0.651	0.09	0.567601		-0.651	0.09	0.16451
													-0.585	0.09	0.365669		-0.585	0.09	0.319884
													-0.519	0.09	0.333486		-0.519	0.09	0.223949
													-0.453	0.09	0.240086		-0.453	0.09	0.200755
													-0.386	0.09	0.177265		-0.386	0.09	0.126121
													-0.32	0.09	0.126087		-0.32	0.09	0.082642
													-0.254	0.09	0.069253		-0.254	0.09	0.097045
													-0.188	0.09	0.089196		-0.188	0.09	0.071098
													-0.122	0.09	0.064188		-0.122	0.09	0.114348
													-0.056	0.09	0.098297		-0.056	0.09	0.173212
													0.01	0.09	0.188992		0.01	0.09	0.056056
													-0.724	0.1	0.556936		-0.724	0.1	0.177858
													-0.654	0.1	0.422738		-0.654	0.1	0.261356
													-0.583	0.1	0.337867		-0.583	0.1	0.226398
													-0.513	0.1	0.232023		-0.513	0.1	0.19984
													-0.443	0.1	0.153929		-0.443	0.1	0.151967
													-0.372	0.1	0.09416		-0.372	0.1	0.114329
													-0.302	0.1	0.11113		-0.302	0.1	0.058023
													-0.231	0.1	0.058972		-0.231	0.1	0.101951
													-0.161	0.1	0.088392		-0.161	0.1	0.091078
													-0.091	0.1	0.120029		-0.091	0.1	0.138821
													-0.02	0.1	0.216323		-0.02	0.1	0.177776
													-0.797	0.11	0.517253		-0.797	0.11	0.209626
													-0.722	0.11	0.39312		-0.722	0.11	0.287698
													-0.648	0.11	0.322406		-0.648	0.11	0.241272
													-0.573	0.11	0.220473		-0.573	0.11	0.208944
													-0.498	0.11	0.148729		-0.498	0.11	0.150681
													-0.423	0.11	0.109313		-0.423	0.11	0.09704
													-0.348	0.11	0.108169		-0.348	0.11	0.059791
													-0.273	0.11	0.07824		-0.273	0.11	0.081198
													-0.198	0.11	0.102805		-0.198	0.11	0.078527
													-0.123	0.11	0.127137		-0.123	0.11	0.12063
													-0.049	0.11	0.201577		-0.049	0.11	0.204096
													-0.87	0.12	0.549798		-0.87	0.12	0.174359
													-0.791	0.12	0.385814		-0.791	0.12	0.29106
													-0.711	0.12	0.314923		-0.711	0.12	0.24338
													-0.631	0.12	0.219656		-0.631	0.12	0.209592
													-0.552	0.12	0.163179		-0.552	0.12	0.134308
													-0.472	0.12	0.136259		-0.472	0.12	0.075797
													-0.393	0.12	0.08332		-0.393	0.12	0.078728
													-0.313	0.12	0.087988		-0.313	0.12	0.06199
													-0.233	0.12	0.100294		-0.233	0.12	0.07425
													-0.154	0.12	0.116103		-0.154	0.12	0.124989
													-0.074	0.12	0.231767		-0.074	0.12	0.154473
													0.006	0.12	0		0.006	0.12	0.313785
													-0.943	0.13	0.539341		-0.943	0.13	0.185452
													-0.859	0.13	0.36143		-0.859	0.13	0.312518
													-0.774	0.13	0.272231		-0.774	0.13	0.28045
													-0.689	0.13	0.193036		-0.689	0.13	0.252608
													-0.604	0.13	0.150347		-0.604	0.13	0.143199
													-0.52	0.13	0.110018		-0.52	0.13	0.095076
													-0.435	0.13	0.085645		-0.435	0.13	0.064465
													-0.35	0.13	0.067772		-0.35	0.13	0.075881
													-0.266	0.13	0.115283		-0.266	0.13	0.054853
													-0.181	0.13	0.132467		-0.181	0.13	0.098801
													-0.096	0.13	0.226826		-0.096	0.13	0.140158
													-0.012	0.13	0.267457		-0.012	0.13	0.101739
													-1.016	0.14	0.485412		-1.016	0.14	0.240922
													-0.926	0.14	0.399612		-0.926	0.14	0.277175
													-0.836	0.14	0.281603		-0.836	0.14	0.269
													-0.746	0.14	0.180977		-0.746	0.14	0.243982
													-0.655	0.14	0.120437		-0.655	0.14	0.173751
													-0.565	0.14	0.119488		-0.565	0.14	0.074675
													-0.475	0.14	0.107601		-0.475	0.14	0.036428
													-0.385	0.14	0.102986		-0.385	0.14	0.033358
													-0.295	0.14	0.064177		-0.295	0.14	0.1069
													-0.204	0.14	0.177318		-0.204	0.14	0.051848
													-0.114	0.14	0.209439		-0.114	0.14	0.137273
													-0.024	0.14	0.398182		-0.024	0.14	-0.013466

## Sheet: Fig. S8
Fig. S8B. Number of somites of aphidicolin treated vs. control embryos						Fig. S8C. AP length of aphidicolin treated neural plates vs. control						Fig. S8D. DV length of aphidicolin treated neural plates vs. control						Fig. S8E. A/P ratio of aphidicolin treated neural plates vs. control
Condition	Mean No. of somites	SD	n (No. of embryos)			Condition	Mean AP length (µm)	SD	n (No. of embryos)			Condition	Mean DV length (µm)	SD	n (No. of embryos)			Condition	Mean A/P ratio	SD	n (No. of embryos)
Control	5.67	0.577	3			Control	431	24.4	3			Control	249	31.1	3			Control	1.74	0.134	3
Aphidicolin	5.5	0.577	4			Aphidicolin	475	34.9	4			Aphidicolin	171	16.5	4			Aphidicolin	2.79	0.264	4
