# Supplementary material for: Cell cycle dynamics control fluidity of the developing mouse neuroepithelium
Source: Nat Phys. 2023 Apr 6;19(7):1050–8. doi: 10.1038/s41567-023-01977-w (PMC10344780; doi:10.1038/s41567-023-01977-w)
Supplement: Source Data Fig. 1 — Statistical source data. [file 41567_2023_1977_MOESM11_ESM.xlsx]

## Sheet: Fig. 1C
Fig. 1C. Number of MADM clones per embryo at different stages.
Stage	Mean number of clones per embryo	SD	n (number of litters)
E8.5	1.49	0.971	10
E9.5	4.95	1.23	4
E10.5	3.12	1.04	6

## Sheet: Fig. 1E
Fig. 1E. Mean number of fragments per clone for a given clone size
Stage	Clone size( No of cells)	Mean number of fragments	SEM	n (number of clones)
E8.5	1	1	0	2
E8.5	2	1.5	0.1387	14
E8.5	3	2.4	0.4	5
E8.5	4	2.7692	0.2571	13
E8.5	5	5	0	1
E8.5	6	6	0	1
E8.5	8	4.7	0.5385	10
E9.5	1	1	0	12
E9.5	2	1.1364	0.0523	44
E9.5	3	1.125	0.125	8
E9.5	4	1.4	0.1124	20
E9.5	5	4	0	1
E9.5	8	2	0	2
E10.5	1	1	0	29
E10.5	2	1.1111	0.0474	45
E10.5	3	1.5	0.189	8
E10.5	4	1.8	0.2494	10
E10.5	6	1	0	2
