# Supplementary material for: Cell cycle dynamics control fluidity of the developing mouse neuroepithelium
Source: Nat Phys. 2023 Apr 6;19(7):1050–8. doi: 10.1038/s41567-023-01977-w (PMC10344780; doi:10.1038/s41567-023-01977-w)
Supplement: Source Data Fig. 2 — Statistical source data. [file 41567_2023_1977_MOESM12_ESM.xlsx]

## Sheet: Fig. 2B
Fig. 2B. Distance from nuclei centers to the apical surface at the indicated cell cycle phases at E8.5 and E10.5
Left Panel					Right Panel
Stage	Cell cycle phase	Distance to apical surface (µm)			Stage	Cell cycle phase	Distance to apical surface (µm)
E8.5	S	12.9			E10.5	S	27
E8.5	S	18.8			E10.5	S	14.4
E8.5	S	10.4			E10.5	S	15.2
E8.5	S	18.8			E10.5	S	19.7
E8.5	S	19.8			E10.5	S	23.6
E8.5	S	19.1			E10.5	S	10.9
E8.5	S	23.6			E10.5	S	19.4
E8.5	S	19.9			E10.5	S	23.3
E8.5	S	26.5			E10.5	S	27.1
E8.5	S	12.4			E10.5	S	22.6
E8.5	S	16.2			E10.5	S	25.4
E8.5	S	24.1			E10.5	S	28
E8.5	S	25.4			E10.5	S	29.7
E8.5	S	14.6			E10.5	S	27.5
E8.5	S	14.7			E10.5	S	25.1
E8.5	S	30.6			E10.5	S	27.9
E8.5	S	23.1			E10.5	S	24.5
E8.5	S	14.3			E10.5	S	27.4
E8.5	S	16.8			E10.5	S	25.8
E8.5	S	28.4			E10.5	S	34.4
E8.5	S	22			E10.5	S	26.8
E8.5	S	13.7			E10.5	S	24.6
E8.5	S	26.1			E10.5	S	25.2
E8.5	S	13.3			E10.5	S	29.8
E8.5	S	14.9			E10.5	S	31.6
E8.5	S	8.1			E10.5	S	19.7
E8.5	S	7.06			E10.5	S	28.8
E8.5	S	13.8			E10.5	S	27
E8.5	S	13			E10.5	S	23.7
E8.5	S	14.2			E10.5	S	24.8
E8.5	S	11.9			E10.5	S	19.9
E8.5	S	12.1			E10.5	S	12.7
E8.5	S	21.5			E10.5	S	19.5
E8.5	S	18.7			E10.5	S	24.4
E8.5	S	15.3			E10.5	S	21.3
E8.5	S	16.2			E10.5	S	9.39
E8.5	S	18.6			E10.5	S	14.7
E8.5	S	14.5			E10.5	S	14.8
E8.5	S	23.6			E10.5	S	17.5
E8.5	S	19.4			E10.5	S	23.9
E8.5	S	25.4			E10.5	S	28.6
E8.5	S	9.05			E10.5	S	27.1
E8.5	S	20.8			E10.5	S	21.1
E8.5	S	18.9			E10.5	S	21.9
E8.5	S	14.1			E10.5	S	24.9
E8.5	S	22.4			E10.5	S	21.9
E8.5	S	21.4			E10.5	S	24.4
E8.5	S	14.4			E10.5	S	22.9
E8.5	S	21.4			E10.5	S	24.4
E8.5	S	13.5			E10.5	S	25.9
E8.5	S	16.1			E10.5	S	29
E8.5	S	19.4			E10.5	S	16.7
E8.5	S	24.6			E10.5	S	16.7
E8.5	S	19.1			E10.5	S	21.8
E8.5	S	16.6			E10.5	S	18.8
E8.5	S	20.3			E10.5	S	22
E8.5	S	10.4			E10.5	S	14.6
E8.5	S	21.3			E10.5	S	19.4
E8.5	S	12			E10.5	S	22.3
E8.5	S	16.4			E10.5	S	30.3
E8.5	S	16			E10.5	S	26.6
E8.5	S	17.9			E10.5	S	24.5
E8.5	S	11.5			E10.5	S	29.3
E8.5	S	9.67			E10.5	S	22.3
E8.5	S	11.5			E10.5	S	20
E8.5	S	23			E10.5	S	23.9
E8.5	S	22.6			E10.5	S	16
E8.5	S	19.1			E10.5	S	10.5
E8.5	S	20.8			E10.5	S	9.8
E8.5	S	26.5			E10.5	S	23.5
E8.5	S	19.9			E10.5	S	26
E8.5	S	17.2			E10.5	S	26
E8.5	S	21.4			E10.5	S	21.9
E8.5	S	19.1			E10.5	S	27
E8.5	S	18.2			E10.5	S	23.6
E8.5	S	15.7			E10.5	S	25.1
E8.5	S	22.1			E10.5	S	26.9
E8.5	S	16.8			E10.5	S	27.9
E8.5	S	24.8			E10.5	S	21.6
E8.5	S	25.8			E10.5	S	24.5
E8.5	S	22.9			E10.5	S	14.6
E8.5	S	22.9			E10.5	S	13.4
E8.5	S	19.7			E10.5	S	17.2
E8.5	S	24.6			E10.5	S	18.7
E8.5	S	15.5			E10.5	S	11.1
E8.5	S	28.2			E10.5	S	16.1
E8.5	S	25.5			E10.5	S	19.8
E8.5	S	16.6			E10.5	S	21.2
E8.5	S	24.5			E10.5	S	20.2
E8.5	S	22.7			E10.5	S	18.9
E8.5	S	21.6			E10.5	S	20.7
E8.5	S	18.5			E10.5	S	18.3
E8.5	S	20.2			E10.5	S	9.47
E8.5	S	10.3			E10.5	S	16.4
E8.5	S	18.6			E10.5	S	17
E8.5	S	9.17			E10.5	S	15.7
E8.5	S	11.2			E10.5	S	10.6
E8.5	S	10.7			E10.5	S	8.66
E8.5	S	19.2			E10.5	S	17.4
E8.5	S	19.2			E10.5	S	13.2
E8.5	S	8.47			E10.5	S	17.1
E8.5	S	13.1			E10.5	S	14.1
E8.5	S	17.8			E10.5	S	11.5
E8.5	S	14.1			E10.5	S	24.8
E8.5	S	18.1			E10.5	S	25.2
E8.5	S	11.7			E10.5	S	25.7
E8.5	S	12.9			E10.5	S	23.4
E8.5	S	14.2			E10.5	S	36.1
E8.5	S	11.9			E10.5	S	31.4
E8.5	S	7.14			E10.5	S	22.2
E8.5	S	17.7			E10.5	S	23.9
E8.5	S	15			E10.5	S	25.9
E8.5	S	17.9			E10.5	S	30.8
E8.5	S	11.1			E10.5	S	23.6
E8.5	S	14.4			E10.5	S	27.6
E8.5	S	16.5			E10.5	S	23.7
E8.5	S	20.6			E10.5	S	27.2
E8.5	S	19.7			E10.5	S	27
E8.5	S	13.5			E10.5	S	28.5
E8.5	S	19.6			E10.5	S	28.5
E8.5	S	10.1			E10.5	S	17.6
E8.5	S	20.1			E10.5	S	24.2
E8.5	S	17.1			E10.5	S	17.3
E8.5	S	11.6			E10.5	S	14.7
E8.5	S	17.8			E10.5	S	20.4
E8.5	S	17.4			E10.5	S	22.7
E8.5	S	17.8			E10.5	S	18.7
E8.5	S	12.9			E10.5	S	22.4
E8.5	S	14.4			E10.5	S	19.8
E8.5	S	17			E10.5	S	15.8
E8.5	S	14.9			E10.5	S	23.8
E8.5	S	16.4			E10.5	S	13.4
E8.5	S	14.8			E10.5	S	19.6
E8.5	S	18.2			E10.5	S	25.5
E8.5	S	11.6			E10.5	S	14.8
E8.5	S	18.2			E10.5	S	22.2
E8.5	S	17.6			E10.5	S	17.7
E8.5	S	10.9			E10.5	S	26.1
E8.5	S	11.5			E10.5	S	25.4
E8.5	S	15.19			E10.5	S	26.7
E8.5	S	20.3			E10.5	S	23.7
E8.5	S	19.9			E10.5	S	22.4
E8.5	S	16.4			E10.5	S	24.2
E8.5	S	18.3			E10.5	S	25.9
E8.5	S	8.9			E10.5	S	20.8
E8.5	S	14.2			E10.5	S	14.8
E8.5	S	8.4			E10.5	S	22.2
E8.5	S	9.39			E10.5	S	30.1
E8.5	S	10.9			E10.5	S	25.5
E8.5	S	16.3			E10.5	S	31.3
E8.5	S	17.6			E10.5	S	20.1
E8.5	S	10.9			E10.5	S	17.7
E8.5	S	11.4			E10.5	S	14.6
E8.5	S	21.2			E10.5	S	17.1
E8.5	S	9.01			E10.5	S	15
E8.5	S	14.4			E10.5	S	19.2
E8.5	S	10.2			E10.5	S	15.4
E8.5	S	11.2			E10.5	S	21.1
E8.5	S	18.6			E10.5	S	24.1
E8.5	S	14.2			E10.5	S	21.6
E8.5	S	18.8			E10.5	S	25.3
E8.5	S	18.1			E10.5	S	16.5
E8.5	S	16.3			E10.5	S	19.1
E8.5	S	9.65			E10.5	S	18
E8.5	S	19.7			E10.5	S	20.8
E8.5	S	12.2			E10.5	S	21.8
E8.5	S	17.6			E10.5	S	20.8
E8.5	S	24.4			E10.5	S	12.2
E8.5	S	23.5			E10.5	S	9.03
E8.5	S	10.8			E10.5	S	9.76
E8.5	S	20			E10.5	S	20.6
E8.5	S	12.4			E10.5	S	14.5
E8.5	M	4.96			E10.5	S	19.5
E8.5	M	5.16			E10.5	S	18.4
E8.5	M	6.25			E10.5	S	13.8
E8.5	M	4.63			E10.5	S	15.2
E8.5	M	6.59			E10.5	S	16.1
E8.5	M	6.32			E10.5	S	20.7
E8.5	M	4.24			E10.5	S	25.8
E8.5	M	5.64			E10.5	S	17.9
E8.5	M	5.71			E10.5	S	27.1
E8.5	M	5.54			E10.5	S	19.3
E8.5	M	5.1			E10.5	S	16.6
E8.5	M	4.49			E10.5	S	9.73
E8.5	M	7.31			E10.5	S	16.8
E8.5	M	6.71			E10.5	S	16.7
E8.5	M	4.4			E10.5	S	10.2
E8.5	M	6.04			E10.5	S	11.6
E8.5	M	6.94			E10.5	S	13.6
E8.5	M	5.49			E10.5	S	17.6
E8.5	M	6.88			E10.5	S	19.8
E8.5	M	6.1			E10.5	S	19.3
E8.5	M	5.93			E10.5	S	17.9
E8.5	M	6.49			E10.5	S	20.4
E8.5	M	5.47			E10.5	S	21.3
E8.5	M	4.44			E10.5	S	16.4
E8.5	M	5.54			E10.5	S	21.5
E8.5	M	5			E10.5	S	26
E8.5	M	6.51			E10.5	S	27.9
E8.5	M	8.17			E10.5	S	21.4
E8.5	M	5.02			E10.5	S	21.2
E8.5	M	4.59			E10.5	S	21
E8.5	M	6.15			E10.5	S	27.6
E8.5	M	4.25			E10.5	S	25.1
E8.5	M	5.3			E10.5	S	21.9
E8.5	M	4.63			E10.5	G2	5.07
E8.5	M	6.76			E10.5	G2	11.5
E8.5	M	5.55			E10.5	G2	7.89
E8.5	M	7.66			E10.5	G2	6.14
E8.5	M	5.69			E10.5	G2	6.09
E8.5	M	7.52			E10.5	G2	6.23
E8.5	M	5.12			E10.5	G2	5.76
E8.5	M	5.29			E10.5	G2	5.27
E8.5	M	5.42			E10.5	G2	6.31
E8.5	M	4.21			E10.5	G2	4.89
E8.5	M	6.81			E10.5	G2	6.06
E8.5	M	7.17			E10.5	G2	8.07
E8.5	M	6.45			E10.5	G2	5.65
E8.5	M	5.92			E10.5	G2	5.45
E8.5	M	6.15			E10.5	G2	5.23
E8.5	M	6.64			E10.5	G2	6.18
E8.5	M	5.72			E10.5	G2	5.58
E8.5	M	4.9			E10.5	G2	4.27
E8.5	M	4.97			E10.5	G2	5.8
E8.5	M	4.33			E10.5	G2	10.7
E8.5	M	5.39			E10.5	G2	9.13
E8.5	M	5.36			E10.5	G2	5.71
E8.5	M	5.71			E10.5	G2	9.5
E8.5	M	4.36			E10.5	G2	10.2
E8.5	M	5.74			E10.5	G2	9.91
E8.5	M	4.15			E10.5	G2	7.2
E8.5	M	5.73			E10.5	G2	6.51
E8.5	M	3.58			E10.5	G2	7.24
E8.5	M	4.31			E10.5	G2	8.85
E8.5	M	3.95			E10.5	G2	5.53
E8.5	M	7.86			E10.5	G2	11.1
E8.5	M	4.45			E10.5	G2	15.7
E8.5	M	5.49			E10.5	G2	12.6
E8.5	M	5.13			E10.5	G2	9.85
E8.5	M	7.23			E10.5	G2	7.03
E8.5	M	6.25			E10.5	G2	13
E8.5	M	5.67			E10.5	G2	6.56
E8.5	M	5.33			E10.5	G2	8.85
E8.5	M	5.67			E10.5	G2	15.3
E8.5	M	5.56			E10.5	G2	9.23
E8.5	M	5.81			E10.5	G2	9.37
E8.5	M	5.77			E10.5	G2	6.56
E8.5	M	4.97			E10.5	G2	5.25
E8.5	M	6.08			E10.5	G2	5.4
E8.5	M	5.66			E10.5	G2	9.74
E8.5	M	6.17			E10.5	G2	8.26
E8.5	M	5.01			E10.5	G2	8.2
E8.5	M	4.26			E10.5	G2	4.89
E8.5	M	6.22			E10.5	G2	3.46
E8.5	M	4.73			E10.5	G2	5.26
E8.5	M	5.67			E10.5	G2	5.88
E8.5	M	6.4			E10.5	G2	6.51
E8.5	M	5.07			E10.5	G2	11.2
E8.5	M	6.79			E10.5	G2	11.5
E8.5	M	5.41			E10.5	G2	7.3
E8.5	M	5.64			E10.5	G2	5.33
E8.5	M	7.04			E10.5	G2	4.14
E8.5	M	4.92			E10.5	G2	11.2
E8.5	M	5.81			E10.5	G2	7.12
E8.5	M	6.61			E10.5	G2	4.27
E8.5	M	4.79			E10.5	G2	6.34
E8.5	M	5.38			E10.5	G2	6.23
E8.5	M	5.69			E10.5	G2	6.19
E8.5	M	6.2			E10.5	G2	8.78
E8.5	M	5.11			E10.5	G2	4.32
E8.5	M	5.47			E10.5	G2	6.43
E8.5	M	5.57			E10.5	G2	5.16
E8.5	M	4.95			E10.5	G2	10.4
E8.5	M	5.34			E10.5	G2	7.51
E8.5	M	7.14			E10.5	G2	7.69
E8.5	M	7.14			E10.5	G2	7.66
E8.5	M	6.13			E10.5	G2	8.05
E8.5	M	4.38			E10.5	G2	13.2
E8.5	M	6.12			E10.5	G2	5.72
E8.5	M	6.39			E10.5	G2	3.75
E8.5	M	4.335			E10.5	G2	4.21
E8.5	M	6.06			E10.5	G2	3.81
E8.5	M	5.28			E10.5	G2	4.81
E8.5	M	4.25			E10.5	G2	17.6
E8.5	M	5.78			E10.5	G2	18.8
E8.5	M	4.79			E10.5	G2	17.2
E8.5	M	4.04			E10.5	G2	12.4
E8.5	M	5.38			E10.5	G2	5.95
E8.5	M	4.81			E10.5	G2	5.98
E8.5	M	6.11			E10.5	G2	6.24
E8.5	M	4.95			E10.5	G2	13.4
E8.5	M	5.17			E10.5	G2	8
E8.5	M	6.33			E10.5	G2	6.66
E8.5	M	2.87			E10.5	G2	3.95
E8.5	M	3.52			E10.5	G2	4.57
E8.5	M	3.35			E10.5	G2	6.64
E8.5	M	5.34			E10.5	G2	5.6
E8.5	M	4.47			E10.5	G2	8.02
E8.5	M	5.11			E10.5	G2	6.39
E8.5	M	3.93			E10.5	G2	5.62
E8.5	M	5.08			E10.5	G2	6.61
E8.5	M	6.15			E10.5	G2	6.59
E8.5	M	6.1			E10.5	G2	7.09
E8.5	M	4.68			E10.5	G2	10
E8.5	M	4.38			E10.5	G2	5.42
E8.5	M	4.31			E10.5	G2	8.38
E8.5	M	3.64			E10.5	G2	7.11
E8.5	M	6.88			E10.5	G2	5.62
E8.5	M	4.67			E10.5	G2	8.97
E8.5	M	5.53			E10.5	G2	8.95
E8.5	M	5.51			E10.5	G2	9.19
E8.5	M	4.87			E10.5	G2	10.6
E8.5	M	5.88			E10.5	G2	16.1
E8.5	M	4.78			E10.5	G2	4.42
E8.5	M	5.57			E10.5	G2	11.6
E8.5	M	4.06			E10.5	G2	11.1
E8.5	M	6.09			E10.5	G2	7.51
E8.5	M	6.33			E10.5	G2	5.64
E8.5	M	6.78			E10.5	G2	5.7
E8.5	M	5.55			E10.5	G2	6.38
E8.5	M	4.58			E10.5	G2	12.8
E8.5	M	5.59			E10.5	G2	7.62
E8.5	M	6.25			E10.5	G2	4.4
E8.5	M	6.2			E10.5	G2	9.87
E8.5	M	5.74			E10.5	G2	7.69
E8.5	M	6.73			E10.5	G2	8.21
E8.5	M	4.5			E10.5	G2	7.37
E8.5	M	7.01			E10.5	G2	6.85
E8.5	M	5.27			E10.5	G2	8.97
E8.5	M	6.06			E10.5	G2	8.04
E8.5	M	4.38			E10.5	G2	10
E8.5	M	6.07			E10.5	G2	8.99
E8.5	M	4.56			E10.5	G2	5.62
E8.5	M	4.59			E10.5	G2	4.24
E8.5	M	5.19			E10.5	G2	9.31
E8.5	M	5.71			E10.5	G2	10.5
E8.5	M	5.94			E10.5	G2	7.23
E8.5	M	4.17			E10.5	G2	7.44
E8.5	M	4.98			E10.5	G2	4.46
E8.5	M	6.92			E10.5	G2	6
E8.5	M	3.57			E10.5	G2	4.48
E8.5	M	5.29			E10.5	G2	7.82
E8.5	M	4.95			E10.5	G2	5.21
E8.5	M	5.64			E10.5	G2	5.12
E8.5	M	6.74			E10.5	G2	4.59
E8.5	M	8.02			E10.5	G2	6.51
E8.5	M	6.39			E10.5	G2	5.48
E8.5	M	5.99			E10.5	G2	4.79
E8.5	M	4.95			E10.5	G2	14.3
E8.5	M	5.62			E10.5	G2	5.11
E8.5	M	5.69			E10.5	G2	5.03
E8.5	M	4.61			E10.5	G2	18.5
E8.5	M	5.29			E10.5	G2	4.38
E8.5	M	5.23			E10.5	G2	5.34
E8.5	M	5.56			E10.5	G2	4.98
					E10.5	G2	4.34
					E10.5	G2	8.93
					E10.5	M	4.66
					E10.5	M	4.22
					E10.5	M	4.62
					E10.5	M	4.94
					E10.5	M	5.18
					E10.5	M	5.24
					E10.5	M	4.61
					E10.5	M	4.96
					E10.5	M	6.39
					E10.5	M	6.47
					E10.5	M	5.7
					E10.5	M	6.42
					E10.5	M	4.8
					E10.5	M	5.2
					E10.5	M	5.91
					E10.5	M	5.22
					E10.5	M	4.76
					E10.5	M	5.71
					E10.5	M	3.36
					E10.5	M	6.33
					E10.5	M	7.95
					E10.5	M	5.47
					E10.5	M	5.84
					E10.5	M	5.67
					E10.5	M	5.94
					E10.5	M	5.33
					E10.5	M	4.73
					E10.5	M	4.03
					E10.5	M	6.35
					E10.5	M	4.47
					E10.5	M	3.77
					E10.5	M	5.49
					E10.5	M	5.48
					E10.5	M	4.22
					E10.5	M	4.1
					E10.5	M	4.51
					E10.5	M	4.31
					E10.5	M	4.77
					E10.5	M	4.85
					E10.5	M	4.39
					E10.5	M	4.88
					E10.5	M	4.13
					E10.5	M	4.08
					E10.5	M	4.28
					E10.5	M	3.78
					E10.5	M	3.81
					E10.5	M	3.95
					E10.5	M	3.9
					E10.5	M	3.3
					E10.5	M	4.23
					E10.5	M	3.56
					E10.5	M	1.62
					E10.5	M	3.2
					E10.5	M	3.93
					E10.5	M	2.93
					E10.5	M	3.73
					E10.5	M	5.34
					E10.5	M	3.97
					E10.5	M	3.65
					E10.5	M	4.08
					E10.5	M	3.91
					E10.5	M	3.93
					E10.5	M	4.34
					E10.5	M	4.58
					E10.5	M	4.59
					E10.5	M	5.77
					E10.5	M	4.94
					E10.5	M	4.57
					E10.5	M	4.15
					E10.5	M	4.47
					E10.5	M	3.9
					E10.5	M	4.54
					E10.5	M	3.81
					E10.5	M	3.81
					E10.5	M	3.38
					E10.5	M	4.62
					E10.5	M	4.74
					E10.5	M	3.87
					E10.5	M	4.16
					E10.5	M	4.93
					E10.5	M	4.06
					E10.5	M	3.9
					E10.5	M	5.32
					E10.5	M	3.42
					E10.5	M	4.42
					E10.5	M	3.18
					E10.5	M	5.72
					E10.5	M	6.39
					E10.5	M	5.05
					E10.5	M	5.01
					E10.5	M	4.59
					E10.5	M	3.59
					E10.5	M	3.79
					E10.5	M	3.44
					E10.5	M	3.1
					E10.5	M	3.78
					E10.5	M	3.61
					E10.5	M	3.92
					E10.5	M	4.41
					E10.5	M	5.11
					E10.5	M	4.11
					E10.5	M	4.97
					E10.5	M	2.34
					E10.5	M	2.65
					E10.5	M	2.47
					E10.5	M	2.98
					E10.5	M	4.18
					E10.5	M	3.15
					E10.5	M	4.33
					E10.5	M	4.97
					E10.5	M	2.62
					E10.5	M	2.47
					E10.5	M	2.62
					E10.5	M	2.76
					E10.5	M	2.39
					E10.5	M	2.3
					E10.5	M	3.96
					E10.5	M	1.85
					E10.5	M	2.55
					E10.5	M	1.95
					E10.5	M	2.88
					E10.5	M	3.64
					E10.5	M	3.61
					E10.5	M	6.57
					E10.5	M	3
					E10.5	M	3.74
					E10.5	M	2.1
					E10.5	M	3.69
					E10.5	M	3.53
					E10.5	M	4.12
					E10.5	M	2.92
					E10.5	M	3.55
					E10.5	M	3.48
					E10.5	M	2.62
					E10.5	M	3.85
					E10.5	M	4.05
					E10.5	M	3.39
					E10.5	M	3.56
					E10.5	M	2.95
					E10.5	M	3.18
					E10.5	M	4.42
					E10.5	M	3.34
					E10.5	M	3.81
					E10.5	M	3.81
					E10.5	M	3.28
					E10.5	M	4.61
					E10.5	M	5.42
					E10.5	M	4.27

## Sheet: Fig. 2C
Fig. 2C. Apical area of cells at the indicated cell cycle phases at E8.5 and E10.5
Left Panel					Right Panel
Stage	Cell cycle phase	Apical cell area (µm2)			Stage	Cell cycle phase	Apical cell area (µm2)
E8.5	S	6.63077			E10.5	S	3.56923
E8.5	S	4.61538			E10.5	S	10.6
E8.5	S	14.6923			E10.5	S	11.2923
E8.5	S	4.56923			E10.5	S	14.8615
E8.5	S	9.35385			E10.5	S	10.9385
E8.5	S	14.2154			E10.5	S	19.3846
E8.5	S	9.21538			E10.5	S	11.0769
E8.5	S	12.3692			E10.5	S	9.83077
E8.5	S	13.4462			E10.5	S	6.41538
E8.5	S	12.4154			E10.5	S	8.44615
E8.5	S	11.2462			E10.5	S	8.13846
E8.5	S	14.4769			E10.5	S	6.29231
E8.5	S	12.6308			E10.5	S	6.67692
E8.5	S	16.4615			E10.5	S	15.5385
E8.5	S	6.58462			E10.5	S	10.6462
E8.5	S	6.76923			E10.5	S	15.0308
E8.5	S	4.90769			E10.5	S	9.09231
E8.5	S	13.7846			E10.5	S	4.13846
E8.5	S	10.6462			E10.5	S	1.81538
E8.5	S	21.6923			E10.5	S	7.41538
E8.5	S	21.3846			E10.5	S	6.36923
E8.5	S	9.16923			E10.5	S	11.1231
E8.5	S	16			E10.5	S	19.3846
E8.5	S	9			E10.5	S	8.23077
E8.5	S	14.7846			E10.5	S	6.29231
E8.5	S	20.3077			E10.5	S	9.83077
E8.5	S	18			E10.5	S	14.4769
E8.5	S	10.9846			E10.5	S	6.98462
E8.5	S	9.30769			E10.5	S	6.36923
E8.5	S	10.1692			E10.5	S	9.13846
E8.5	S	12.3231			E10.5	S	8.18462
E8.5	S	4.26154			E10.5	S	8.06154
E8.5	S	7.53846			E10.5	S	4.69231
E8.5	S	6.63077			E10.5	S	15.2462
E8.5	S	10.1692			E10.5	S	16.4615
E8.5	S	8.78462			E10.5	S	14.5231
E8.5	S	10.2615			E10.5	S	9.69231
E8.5	S	18.7692			E10.5	S	9.78462
E8.5	S	10.1231			E10.5	S	13.2308
E8.5	S	3.70769			E10.5	S	14.8154
E8.5	S	9.90769			E10.5	S	12.4462
E8.5	S	9.13846			E10.5	S	11.7692
E8.5	S	17.3846			E10.5	S	17.0769
E8.5	S	4.73846			E10.5	S	12.5846
E8.5	S	19.8462			E10.5	S	9.43077
E8.5	S	18.4615			E10.5	S	14.4308
E8.5	S	10.9077			E10.5	S	14.3538
E8.5	S	8.44615			E10.5	S	14.6923
E8.5	S	13.7846			E10.5	S	22
E8.5	S	10.0462			E10.5	S	13.4923
E8.5	S	8.18462			E10.5	S	9.43077
E8.5	S	4.95385			E10.5	S	7.01538
E8.5	S	6.03077			E10.5	S	9.47692
E8.5	S	6.12308			E10.5	S	7.87692
E8.5	S	16.4615			E10.5	S	10.5538
E8.5	S	12.4462			E10.5	S	9.52308
E8.5	S	11.2			E10.5	S	8.87692
E8.5	S	15.3385			E10.5	S	5.47692
E8.5	S	11.4154			E10.5	S	5.21538
E8.5	S	8.95385			E10.5	S	8.4
E8.5	S	13.0615			E10.5	S	6.89231
E8.5	S	11.8923			E10.5	S	6.2
E8.5	S	6.50769			E10.5	S	10.2615
E8.5	S	15.6923			E10.5	S	6.15385
E8.5	S	18.3077			E10.5	S	10.2923
E8.5	S	13.7846			E10.5	S	5.07692
E8.5	S	14.6923			E10.5	S	4.86154
E8.5	S	6.93846			E10.5	S	5.38462
E8.5	S	12.2			E10.5	S	13.3538
E8.5	S	18.4615			E10.5	S	6.29231
E8.5	S	5.55385			E10.5	S	7.27692
E8.5	S	21.6923			E10.5	S	10.7231
E8.5	S	13.5231			E10.5	S	5.6
E8.5	S	12.4462			E10.5	S	8.66154
E8.5	S	10.3846			E10.5	S	15.2923
E8.5	S	9			E10.5	S	12.9692
E8.5	S	20.3077			E10.5	S	12.9692
E8.5	S	17.8462			E10.5	S	7.2
E8.5	S	18.6154			E10.5	S	9.86154
E8.5	S	6.2			E10.5	S	5.47692
E8.5	S	10.9846			E10.5	S	11.2
E8.5	S	8.83077			E10.5	S	9.09231
E8.5	S	13.9538			E10.5	S	8.35385
E8.5	S	5.43077			E10.5	S	9.52308
E8.5	S	4.83077			E10.5	S	12.8
E8.5	S	4.52308			E10.5	S	7.8
E8.5	S	7.41538			E10.5	S	13.8308
E8.5	S	11.4154			E10.5	S	6.58462
E8.5	S	11.2462			E10.5	S	17.5385
E8.5	S	12.2			E10.5	S	7.87692
E8.5	S	13.9231			E10.5	S	6.8
E8.5	S	16.6154			E10.5	S	18.3077
E8.5	S	8.66154			E10.5	S	8.06154
E8.5	S	16.3077			E10.5	S	12.8
E8.5	S	19.2308			E10.5	S	11.3692
E8.5	S	11.6308			E10.5	S	6.50769
E8.5	S	16.7692			E10.5	S	9.90769
E8.5	S	8.4			E10.5	S	8.66154
E8.5	S	18.1538			E10.5	S	7.63077
E8.5	S	14.5692			E10.5	S	5.47692
E8.5	S	8.66154			E10.5	S	11.3692
E8.5	S	17.8462			E10.5	S	8.87692
E8.5	S	19.0769			E10.5	S	9.69231
E8.5	S	19.0769			E10.5	S	12.5846
E8.5	S	20.7692			E10.5	S	15.5385
E8.5	S	21.6923			E10.5	S	10.2615
E8.5	S	12.8			E10.5	S	4.13846
E8.5	S	7.32308			E10.5	S	8.49231
E8.5	S	17.8462			E10.5	S	7.2
E8.5	S	3.70769			E10.5	S	15.5385
E8.5	S	7.10769			E10.5	S	6.12308
E8.5	S	15.2923			E10.5	S	9.38462
E8.5	S	13.6154			E10.5	S	11.2923
E8.5	S	17.8462			E10.5	S	13.2308
E8.5	S	13.1846			E10.5	S	8.49231
E8.5	S	9.38462			E10.5	S	6.46154
E8.5	S	4.69231			E10.5	S	11.2923
E8.5	S	11.6769			E10.5	S	13.8769
E8.5	S	11.0769			E10.5	S	7.01538
E8.5	S	15.6923			E10.5	S	15.0769
E8.5	S	17.8462			E10.5	S	11.4154
E8.5	S	14.1692			E10.5	S	10.4769
E8.5	S	19.3846			E10.5	S	13.2308
E8.5	S	18.7692			E10.5	S	9.90769
E8.5	S	20.6154			E10.5	S	12.6615
E8.5	S	20			E10.5	S	9.43077
E8.5	S	18.6154			E10.5	S	7.49231
E8.5	S	20			E10.5	S	8.83077
E8.5	S	8.87692			E10.5	S	8.06154
E8.5	S	17.3846			E10.5	S	9.30769
E8.5	S	18.7692			E10.5	S	9.52308
E8.5	S	7.70769			E10.5	S	6.89231
E8.5	S	13.0154			E10.5	S	8.4
E8.5	S	5.86154			E10.5	S	11.8923
E8.5	S	16.9231			E10.5	S	9.26154
E8.5	S	12.3231			E10.5	S	9.90769
E8.5	S	13.1385			E10.5	S	18.1538
E8.5	S	17.2308			E10.5	S	11.3385
E8.5	S	14.8154			E10.5	S	14.3846
E8.5	S	16			E10.5	S	8.78462
E8.5	S	6.55385			E10.5	S	10.7231
E8.5	S	5.90769			E10.5	S	9.35385
E8.5	S	12.9692			E10.5	S	7.27692
E8.5	S	18.9231			E10.5	S	12.8
E8.5	S	15.3846			E10.5	S	8.23077
E8.5	S	12.9231			E10.5	S	6.8
E8.5	S	16			E10.5	S	7.58462
E8.5	S	18.1538			E10.5	S	8.95385
E8.5	S	4.78462			E10.5	S	6.76923
E8.5	S	13.4			E10.5	S	8.27692
E8.5	S	16			E10.5	S	8.06154
E8.5	S	12.2308			E10.5	S	19.3846
E8.5	S	9.04615			E10.5	S	5.26154
E8.5	S	8.56923			E10.5	S	8.4
E8.5	S	20.4615			E10.5	S	11.7231
E8.5	S	17.6923			E10.5	S	11.3385
E8.5	S	14.0923			E10.5	S	9.61538
E8.5	S	16.1538			E10.5	S	8.87692
E8.5	S	10.8154			E10.5	S	5.26154
E8.5	S	9.26154			E10.5	S	7.27692
E8.5	S	16			E10.5	S	8.06154
E8.5	S	4.83077			E10.5	S	8.52308
E8.5	S	7.23077			E10.5	S	11.0308
E8.5	S	8.92308			E10.5	S	19.6923
E8.5	S	6.36923			E10.5	S	8.13846
E8.5	S	12.3231			E10.5	S	10.2615
E8.5	S	10.7231			E10.5	S	9.26154
E8.5	S	12.1538			E10.5	S	6.33846
E8.5	S	9			E10.5	S	21.6923
E8.5	S	14.0923			E10.5	S	4.13846
E8.5	S	15.0308			E10.5	S	12.4154
E8.5	S	20.9231			E10.5	S	5.93846
E8.5	M	16			E10.5	S	5
E8.5	M	22.3077			E10.5	S	5.47692
E8.5	M	30.3077			E10.5	S	11.7692
E8.5	M	24			E10.5	S	6.58462
E8.5	M	26.6154			E10.5	S	4.26154
E8.5	M	22.3077			E10.5	S	6.41538
E8.5	M	28.4615			E10.5	S	11.6308
E8.5	M	30			E10.5	S	6.46154
E8.5	M	21.3846			E10.5	S	4.18462
E8.5	M	9.86154			E10.5	S	12.7538
E8.5	M	21.5385			E10.5	S	3.66154
E8.5	M	32.3077			E10.5	S	10.7231
E8.5	M	33.0769			E10.5	S	5.98462
E8.5	M	31.5385			E10.5	S	6.15385
E8.5	M	30			E10.5	S	10.5538
E8.5	M	27.3846			E10.5	S	8.23077
E8.5	M	18.3077			E10.5	S	8.78462
E8.5	M	26.1538			E10.5	S	6.12308
E8.5	M	17.8462			E10.5	S	6.03077
E8.5	M	25.2308			E10.5	S	11.3385
E8.5	M	15.8462			E10.5	S	7.70769
E8.5	M	34.4615			E10.5	S	9.61538
E8.5	M	33.3846			E10.5	S	10.2615
E8.5	M	25.2308			E10.5	S	3.66154
E8.5	M	14.5231			E10.5	S	6.33846
E8.5	M	29.8462			E10.5	S	12.1538
E8.5	M	24.1538			E10.5	S	11.1538
E8.5	M	30			E10.5	S	11.3385
E8.5	M	19.5385			E10.5	S	10.9077
E8.5	M	30			E10.5	S	11.2
E8.5	M	21.2308			E10.5	S	7.41538
E8.5	M	29.3846			E10.5	S	14.8615
E8.5	M	26.6154			E10.5	S	10.2154
E8.5	M	22.1538			E10.5	G2	9.47692
E8.5	M	15.2154			E10.5	G2	5.6
E8.5	M	25.0769			E10.5	G2	10.9846
E8.5	M	20.4615			E10.5	G2	3.78462
E8.5	M	40			E10.5	G2	9.26154
E8.5	M	16.9231			E10.5	G2	7.44615
E8.5	M	30.3077			E10.5	G2	8.78462
E8.5	M	20.9231			E10.5	G2	23.5385
E8.5	M	14.9077			E10.5	G2	13.8308
E8.5	M	40.9231			E10.5	G2	6.84615
E8.5	M	15.6923			E10.5	G2	6.72308
E8.5	M	16.7692			E10.5	G2	5.12308
E8.5	M	29.2308			E10.5	G2	5.50769
E8.5	M	29.8462			E10.5	G2	10.9077
E8.5	M	23.3846			E10.5	G2	5.50769
E8.5	M	32.9231			E10.5	G2	10.2154
E8.5	M	28.3077			E10.5	G2	4.21538
E8.5	M	25.8462			E10.5	G2	21.6923
E8.5	M	21.6923			E10.5	G2	21.2308
E8.5	M	27.8462			E10.5	G2	2.8
E8.5	M	41.6923			E10.5	G2	12.1538
E8.5	M	43.5385			E10.5	G2	10
E8.5	M	16.9231			E10.5	G2	7.75385
E8.5	M	52.1538			E10.5	G2	8.61538
E8.5	M	35.2308			E10.5	G2	9
E8.5	M	32.7692			E10.5	G2	8.01538
E8.5	M	41.6923			E10.5	G2	16.1538
E8.5	M	50.7692			E10.5	G2	7.44615
E8.5	M	36.1538			E10.5	G2	11.8462
E8.5	M	39.3846			E10.5	G2	9.16923
E8.5	M	16			E10.5	G2	12.8462
E8.5	M	38.6154			E10.5	G2	11.6308
E8.5	M	44.3077			E10.5	G2	9.83077
E8.5	M	36.7692			E10.5	G2	4.35385
E8.5	M	28			E10.5	G2	10.7231
E8.5	M	26.9231			E10.5	G2	6.67692
E8.5	M	30.4615			E10.5	G2	7.92308
E8.5	M	11.9846			E10.5	G2	17.0769
E8.5	M	32.6154			E10.5	G2	13.0154
E8.5	M	42.3077			E10.5	G2	18.3077
E8.5	M	24			E10.5	G2	21.5385
E8.5	M	25.3846			E10.5	G2	7.01538
E8.5	M	36.7692			E10.5	G2	4.35385
E8.5	M	19.8462			E10.5	G2	8.09231
E8.5	M	17.2308			E10.5	G2	7.2
E8.5	M	29.2308			E10.5	G2	4.13846
E8.5	M	57.6923			E10.5	G2	18.6154
E8.5	M	28.7692			E10.5	G2	9.16923
E8.5	M	20.4615			E10.5	G2	10.1692
E8.5	M	23.3846			E10.5	G2	14.4308
E8.5	M	17.6923			E10.5	G2	17.3846
E8.5	M	25.2308			E10.5	G2	24
E8.5	M	17.2308			E10.5	G2	11.8
E8.5	M	35.0769			E10.5	G2	6.29231
E8.5	M	25.5385			E10.5	G2	4.35385
E8.5	M	35.8462			E10.5	G2	2.06154
E8.5	M	18.9231			E10.5	G2	14.1385
E8.5	M	24.7692			E10.5	G2	14.6462
E8.5	M	29.6923			E10.5	G2	11.7231
E8.5	M	18.1538			E10.5	G2	13.6154
E8.5	M	55.6923			E10.5	G2	2.75385
E8.5	M	36.4615			E10.5	G2	4.35385
E8.5	M	20			E10.5	G2	9
E8.5	M	22.7692			E10.5	G2	8.44615
E8.5	M	30.9231			E10.5	G2	14.5692
E8.5	M	32.6154			E10.5	G2	14.6
E8.5	M	16.4615			E10.5	G2	19.6923
E8.5	M	25.3846			E10.5	G2	7.10769
E8.5	M	27.8462			E10.5	G2	6.36923
E8.5	M	44.6154			E10.5	G2	15.5385
E8.5	M	36.7692			E10.5	G2	10.7231
E8.5	M	24.6154			E10.5	G2	3.92308
E8.5	M	35.5385			E10.5	G2	15.8462
E8.5	M	32			E10.5	G2	29.5385
E8.5	M	28.6154			E10.5	G2	1.89231
E8.5	M	38.9231			E10.5	G2	6.2
E8.5	M	62.4615			E10.5	G2	9.56923
E8.5	M	70			E10.5	G2	3.23077
E8.5	M	53.3846			E10.5	G2	17.8462
E8.5	M	16.6154			E10.5	G2	7.92308
E8.5	M	37.5385			E10.5	G2	5.38462
E8.5	M	53.2308			E10.5	G2	4
E8.5	M	29.5385			E10.5	G2	8.83077
E8.5	M	49.5385			E10.5	G2	28.4615
E8.5	M	31.0769			E10.5	G2	8.06154
E8.5	M	26.1538			E10.5	G2	6.03077
E8.5	M	37.5385			E10.5	G2	2.27692
E8.5	M	25.8462			E10.5	G2	6.8
E8.5	M	48.3077			E10.5	G2	3.06154
E8.5	M	44.7692			E10.5	G2	4.4
E8.5	M	37.3846			E10.5	G2	0.904615
E8.5	M	30.7692			E10.5	G2	9.09231
E8.5	M	30			E10.5	G2	9.95385
E8.5	M	34.3077			E10.5	G2	7.10769
E8.5	M	34.1538			E10.5	G2	6.36923
E8.5	M	22.4615			E10.5	G2	2.03077
E8.5	M	23.3846			E10.5	G2	6.15385
E8.5	M	30.1538			E10.5	G2	10.6923
E8.5	M	45.3846			E10.5	G2	5.12308
E8.5	M	22.3077			E10.5	G2	16.3077
E8.5	M	45.6923			E10.5	G2	16.4615
E8.5	M	43.6923			E10.5	G2	7.23077
E8.5	M	22.4615			E10.5	G2	3.56923
E8.5	M	47.0769			E10.5	G2	10.3846
E8.5	M	34.3077			E10.5	G2	13.8308
E8.5	M	24.3077			E10.5	G2	6.12308
E8.5	M	15.6923			E10.5	G2	5.38462
E8.5	M	19.2308			E10.5	G2	10.7231
E8.5	M	20.7692			E10.5	G2	6.33846
E8.5	M	34.3077			E10.5	G2	11.5077
E8.5	M	20.6154			E10.5	G2	4.78462
E8.5	M	26.1538			E10.5	G2	16.9231
E8.5	M	16.4615			E10.5	G2	17.6923
E8.5	M	10.9385			E10.5	G2	2.49231
E8.5	M	22.6154			E10.5	G2	4.09231
E8.5	M	20.9231			E10.5	G2	20.3077
E8.5	M	23.5385			E10.5	G2	2.63077
E8.5	M	23.3846			E10.5	G2	9
E8.5	M	22.4615			E10.5	G2	7.36923
E8.5	M	15.0308			E10.5	G2	5.86154
E8.5	M	17.3846			E10.5	G2	10.5077
E8.5	M	13.4923			E10.5	G2	10.6
E8.5	M	5.6			E10.5	G2	14.3538
E8.5	M	16.6154			E10.5	G2	7.01538
E8.5	M	10.4769			E10.5	G2	2.92308
E8.5	M	22.7692			E10.5	G2	2.32308
E8.5	M	19.0769			E10.5	G2	2.53846
E8.5	M	37.2308			E10.5	G2	11.2
E8.5	M	22.6154			E10.5	G2	4.26154
E8.5	M	27.8462			E10.5	G2	0.990769
E8.5	M	28.9231			E10.5	G2	3.92308
E8.5	M	18.9231			E10.5	G2	11.1538
E8.5	M	25.8462			E10.5	G2	14.2615
E8.5	M	40.9231			E10.5	G2	5.50769
E8.5	M	27.3846			E10.5	G2	3.18462
E8.5	M	35.0769			E10.5	G2	13.2769
E8.5	M	24.4615			E10.5	G2	15.3846
E8.5	M	25.8462			E10.5	G2	23.8462
E8.5	M	28.3077			E10.5	G2	4.26154
E8.5	M	26.6154			E10.5	G2	10.2615
E8.5	M	25.2308			E10.5	G2	2.06154
E8.5	M	16.6154			E10.5	G2	3.78462
E8.5	M	20.9231			E10.5	G2	15.8462
E8.5	M	23.8462			E10.5	G2	5.12308
E8.5	M	26.6154			E10.5	G2	6.33846
E8.5	M	11.8			E10.5	G2	9.09231
E8.5	M	43.3846			E10.5	G2	9.04615
E8.5	M	20.4615			E10.5	G2	9.90769
E8.5	M	15.6923			E10.5	G2	20.3077
E8.5	M	24.7692			E10.5	G2	11.9846
					E10.5	G2	9
					E10.5	G2	11.0769
					E10.5	M	22.9231
					E10.5	M	16.7692
					E10.5	M	11.0769
					E10.5	M	13.4
					E10.5	M	18.1538
					E10.5	M	13.5692
					E10.5	M	14.5231
					E10.5	M	18.6154
					E10.5	M	22.7692
					E10.5	M	13.4462
					E10.5	M	12.8769
					E10.5	M	12.7538
					E10.5	M	23.2308
					E10.5	M	12.8769
					E10.5	M	25.0769
					E10.5	M	18.1538
					E10.5	M	14.2154
					E10.5	M	14.6923
					E10.5	M	27.0769
					E10.5	M	15.6923
					E10.5	M	19.2308
					E10.5	M	26.3077
					E10.5	M	16.3077
					E10.5	M	28.3077
					E10.5	M	24.6154
					E10.5	M	28.6154
					E10.5	M	15.5385
					E10.5	M	16.6154
					E10.5	M	13.9231
					E10.5	M	16.1538
					E10.5	M	15.5385
					E10.5	M	14.9077
					E10.5	M	26
					E10.5	M	32.6154
					E10.5	M	22.3077
					E10.5	M	21.2308
					E10.5	M	16.4615
					E10.5	M	33.2308
					E10.5	M	32.7692
					E10.5	M	16.7692
					E10.5	M	22.7692
					E10.5	M	25.2308
					E10.5	M	36.1538
					E10.5	M	15.8462
					E10.5	M	36.9231
					E10.5	M	17.3846
					E10.5	M	15.6923
					E10.5	M	19.8462
					E10.5	M	18.7692
					E10.5	M	33.8462
					E10.5	M	15
					E10.5	M	20.7692
					E10.5	M	65.5385
					E10.5	M	38.3077
					E10.5	M	39.2308
					E10.5	M	27.0769
					E10.5	M	34.3077
					E10.5	M	34.9231
					E10.5	M	34.3077
					E10.5	M	23.3846
					E10.5	M	31.2308
					E10.5	M	22.3077
					E10.5	M	25.6923
					E10.5	M	20.1538
					E10.5	M	26.7692
					E10.5	M	26.1538
					E10.5	M	18.7692
					E10.5	M	24.7692
					E10.5	M	40
					E10.5	M	27.0769
					E10.5	M	34.6154
					E10.5	M	26
					E10.5	M	18.9231
					E10.5	M	36
					E10.5	M	23.8462
					E10.5	M	24.6154
					E10.5	M	25.6923
					E10.5	M	20.3077
					E10.5	M	15.8462
					E10.5	M	16.7692
					E10.5	M	23.0769
					E10.5	M	17.0769
					E10.5	M	21.6923
					E10.5	M	70.9231
					E10.5	M	35.3846
					E10.5	M	47.3846
					E10.5	M	25.2308
					E10.5	M	18.4615
					E10.5	M	14.5692
					E10.5	M	25.5385
					E10.5	M	23.8462
					E10.5	M	26.4615
					E10.5	M	23.8462
					E10.5	M	24.3077
					E10.5	M	23.8462
					E10.5	M	28.3077
					E10.5	M	36.7692
					E10.5	M	22.7692
					E10.5	M	17.8462
					E10.5	M	14.3077
					E10.5	M	17.0769
					E10.5	M	14.5692
					E10.5	M	28.1538
					E10.5	M	21.5385
					E10.5	M	30.3077
					E10.5	M	12.9231
					E10.5	M	20.9231
					E10.5	M	14.9077
					E10.5	M	31.2308
					E10.5	M	20
					E10.5	M	14.9077
					E10.5	M	15.8462
					E10.5	M	19.8462
					E10.5	M	26
					E10.5	M	43.0769
					E10.5	M	25.6923
					E10.5	M	23.0769
					E10.5	M	31.3846
					E10.5	M	23.5385
					E10.5	M	16.4615
					E10.5	M	38.7692
					E10.5	M	19.0769
					E10.5	M	26.6154
					E10.5	M	11.5846
					E10.5	M	38.6154
					E10.5	M	21.3846
					E10.5	M	22.6154
					E10.5	M	37.3846
					E10.5	M	21.3846
					E10.5	M	23.5385
					E10.5	M	21.3846
					E10.5	M	26.9231
					E10.5	M	29.2308
					E10.5	M	22.1538
					E10.5	M	30.6154
					E10.5	M	23.3846
					E10.5	M	31.0769
					E10.5	M	38.6154
					E10.5	M	21.0769
					E10.5	M	21.0769
					E10.5	M	37.8462
					E10.5	M	27.0769
					E10.5	M	21.0769
					E10.5	M	20
					E10.5	M	24.4615
					E10.5	M	21.2308
					E10.5	M	19.0769
					E10.5	M	14.6

## Sheet: Fig. 2D
Fig. 2D. Standard deviation of the relative edge length over a 20 min time interval as a function of absolute edge length over a 20 min time interval as a function of absolute edge length
Left Panel							Right Panel
Condition	Edge length (µm)	std(relative edge length)	lower 95%CI of std(relative edge length)	upper 95%CI of std(relative edge length)			Condition	Edge length (µm)	std(relative edge length)	lower 95%CI of std(relative edge length)	upper 95%CI of std(relative edge length)
E8.5	0.75	0.242855	0.242855	0.242855			E10.5	0.75	0.202124	0.154845	0.249403
E8.5	1.25	0.191857	0.161903	0.221811			E10.5	1.25	0.155178	0.14154	0.168815
E8.5	1.75	0.147759	0.1185	0.177017			E10.5	1.75	0.120688	0.112471	0.128905
E8.5	2.25	0.101826	0.089144	0.114508			E10.5	2.25	0.092104	0.083944	0.100264
E8.5	2.75	0.094709	0.068788	0.12063			E10.5	2.75	0.074831	0.069517	0.080145
E8.5	3.25	0.080813	0.07087	0.090755			E10.5	3.25	0.066366	0.05784	0.074891
E8.5	3.75	0.066387	0.048246	0.084528			E10.5	3.75	0.056523	0.050743	0.062304
E8.5	4.25	0.063764	0.045247	0.08228			E10.5	4.25	0.058629	0.048882	0.068375
E8.5	4.75	0.052701	0.040914	0.064488			E10.5	4.75	0.05261	0.021041	0.084178
E8.5	5.25	0.04175	0.036588	0.046911			E10.5	5.25	0.061952	0.03509	0.088814
E8.5	5.75	0.043801	0.036212	0.05139			E10.5	5.75	0.050045	0.050045	0.050045
E8.5	6.25	0.051904	0.039208	0.0646			sigma_0	0.25	0.138612	0.11979	0.157435
E8.5	6.75	0.038309	0.030871	0.045746			sigma_0	0.75	0.062173	0.055801	0.068546
E8.5	7.25	0.055797	0.029236	0.082357			sigma_0	1.25	0.037312	0.034005	0.040619
E8.5	7.75	0.036409	0.000225	0.072593			sigma_0	1.75	0.029345	0.026402	0.032287
E8.5	8.25	0.050349	0	0.117495			sigma_0	2.25	0.024391	0.021463	0.027319
sigma_0	0.25	0.149053	0.125287	0.172818			sigma_0	2.75	0.018183	0.015742	0.020624
sigma_0	0.75	0.086691	0.076993	0.096388			sigma_0	3.25	0.016414	0.012057	0.02077
sigma_0	1.25	0.049316	0.043336	0.055296			sigma_0	3.75	0.011071	0.006399	0.015742
sigma_0	1.75	0.035407	0.031703	0.039111			sigma_0	4.25	0.006322	0.004366	0.008278
sigma_0	2.25	0.02965	0.025996	0.033305			sigma_0	4.75	0.006219	0.006219	0.006219
sigma_0	2.75	0.026475	0.023098	0.029852			sigma_0.01	0.25	0.251212	0.22904	0.273383
sigma_0	3.25	0.025344	0.021746	0.028942			sigma_0.01	0.75	0.128006	0.120995	0.135017
sigma_0	3.75	0.016648	0.014114	0.019181			sigma_0.01	1.25	0.082812	0.078322	0.087302
sigma_0	4.25	0.016397	0.011807	0.020988			sigma_0.01	1.75	0.060796	0.05668	0.064911
sigma_0	4.75	0.012358	0.008642	0.016074			sigma_0.01	2.25	0.045038	0.041438	0.048639
sigma_0	5.25	0.01183	0.00504	0.01862			sigma_0.01	2.75	0.034121	0.030462	0.03778
sigma_0	5.75	0.004967	0.002834	0.007101			sigma_0.01	3.25	0.031275	0.027095	0.035456
sigma_0	6.25	0.006903	0.005562	0.008245			sigma_0.01	3.75	0.020735	0.01763	0.023841
sigma_0.01	0.25	0.254563	0.22691	0.282217			sigma_0.01	4.25	0.022835	0.019038	0.026633
sigma_0.01	0.75	0.18026	0.16725	0.19327			sigma_0.02	0.25	0.373982	0.343966	0.403998
sigma_0.01	1.25	0.108265	0.101483	0.115047			sigma_0.02	0.75	0.204371	0.197448	0.211295
sigma_0.01	1.75	0.078652	0.073582	0.083722			sigma_0.02	1.25	0.123646	0.120575	0.126716
sigma_0.01	2.25	0.061477	0.056732	0.066223			sigma_0.02	1.75	0.090111	0.086414	0.093809
sigma_0.01	2.75	0.052413	0.04817	0.056656			sigma_0.02	2.25	0.069224	0.065889	0.07256
sigma_0.01	3.25	0.043533	0.038977	0.048089			sigma_0.02	2.75	0.059168	0.054591	0.063746
sigma_0.01	3.75	0.032718	0.028702	0.036734			sigma_0.02	3.25	0.050679	0.044623	0.056736
sigma_0.01	4.25	0.031302	0.027101	0.035503			sigma_0.02	3.75	0.041274	0.035797	0.046751
sigma_0.01	4.75	0.025706	0.020621	0.030792			sigma_0.02	4.25	0.027924	0.020885	0.034963
sigma_0.01	5.25	0.017851	0.015435	0.020267			sigma_0.02	4.75	0.021541	0.018496	0.024586
sigma_0.01	5.75	0.025141	0.019217	0.031065
sigma_0.01	6.25	0.023775	0.023775	0.023775
sigma_0.02	0.25	0.373333	0.320265	0.426402
sigma_0.02	0.75	0.28192	0.268154	0.295687
sigma_0.02	1.25	0.166296	0.161756	0.170836
sigma_0.02	1.75	0.117863	0.114524	0.121202
sigma_0.02	2.25	0.093169	0.089113	0.097225
sigma_0.02	2.75	0.076496	0.07248	0.080512
sigma_0.02	3.25	0.06672	0.062274	0.071167
sigma_0.02	3.75	0.057879	0.053327	0.062431
sigma_0.02	4.25	0.051766	0.044784	0.058747
sigma_0.02	4.75	0.043321	0.037792	0.04885
sigma_0.02	5.25	0.035608	0.023376	0.04784
sigma_0.02	5.75	0.027924	0.020885	0.034963
sigma_0.02	6.25	0.021541	0.018496	0.024586
