# Supplementary material for: Cell cycle dynamics control fluidity of the developing mouse neuroepithelium
Source: Nat Phys. 2023 Apr 6;19(7):1050–8. doi: 10.1038/s41567-023-01977-w (PMC10344780; doi:10.1038/s41567-023-01977-w)
Supplement: Source Data Fig. 3 — Statistical source data. [file 41567_2023_1977_MOESM13_ESM.xlsx]

## Sheet: Fig. 3A
Fig. 3A. Fragmentation coefficient ɸ for different values of Lambda and Gamma.
Left Panel				Right Panel
Lambda	Gamma	ɸ fragmentation coefficient		noise, σ	Lambda	ɸ fragmentation coefficient	SEM
0.01	0	0.740247		0	-0.87	0.03431	0.0059
0.046	0	0.592451		0	-0.791	0.07837	0.00908
0.082	0	0.402919		0	-0.711	0.06957	0.01034
0.118	0	0.290427		0	-0.631	0.04899	0.00863
0.153	0	0.222128		0	-0.552	0.04414	0.01119
0.189	0	0.156316		0	-0.472	0.04719	0.01126
0.225	0	0.102921		0	-0.393	0.04726	0.00779
0.26	0	0.047063		0	-0.313	0.03485	0.00668
0.296	0	0		0	-0.233	0.03191	0.00425
-0.063	0.01	0.742589		0	-0.154	0.04459	0.00659
-0.025	0.01	0.623061		0	-0.074	0.08378	0.00678
0.014	0.01	0.442718		0	0.006	0.19525	0.01718
0.052	0.01	0.318439		0.02	-0.87	0.72657	0.01038
0.091	0.01	0.238205		0.02	-0.791	0.67705	0.00943
0.129	0.01	0.176542		0.02	-0.711	0.54422	0.01956
0.168	0.01	0.125326		0.02	-0.631	0.4384	0.01449
0.206	0.01	0.069492		0.02	-0.552	0.29659	0.02035
0.245	0.01	0.034056		0.02	-0.472	0.20164	0.015
-0.137	0.02	0.740748		0.02	-0.393	0.15519	0.01661
-0.095	0.02	0.656635		0.02	-0.313	0.15329	0.01594
-0.054	0.02	0.477332		0.02	-0.233	0.16121	0.01545
-0.013	0.02	0.338394		0.02	-0.154	0.24101	0.01349
0.029	0.02	0.250135		0.02	-0.074	0.37876	0.01498
0.07	0.02	0.192542		0.02	0.006	0.30168	0.00899
0.112	0.02	0.140144
0.153	0.02	0.093023
0.194	0.02	0.064499
0.236	0.02	0
-0.21	0.03	0.737708
-0.166	0.03	0.670965
-0.122	0.03	0.501666
-0.077	0.03	0.355856
-0.033	0.03	0.261685
0.012	0.03	0.199968
0.056	0.03	0.174599
0.101	0.03	0.112832
0.145	0.03	0.068747
0.19	0.03	0.034396
-0.284	0.04	0.742391
-0.236	0.04	0.67124
-0.189	0.04	0.518864
-0.141	0.04	0.379577
-0.093	0.04	0.267924
-0.046	0.04	0.211621
0.002	0.04	0.164061
0.05	0.04	0.14512
0.097	0.04	0.094112
0.145	0.04	0.044345
0.193	0.04	0
-0.357	0.05	0.734004
-0.306	0.05	0.676794
-0.255	0.05	0.520152
-0.204	0.05	0.3914
-0.153	0.05	0.285195
-0.102	0.05	0.201874
-0.051	0.05	0.172327
0	0.05	0.157565
0.051	0.05	0.140301
0.102	0.05	0.072815
0.153	0.05	0
-0.431	0.06	0.73459
-0.376	0.06	0.681328
-0.322	0.06	0.536758
-0.267	0.06	0.417889
-0.213	0.06	0.275903
-0.158	0.06	0.215341
-0.104	0.06	0.17
-0.049	0.06	0.15101
0.005	0.06	0.195531
0.06	0.06	0.117479
0.114	0.06	0.074382
-0.504	0.07	0.738943
-0.446	0.07	0.677568
-0.388	0.07	0.561879
-0.33	0.07	0.420714
-0.271	0.07	0.295469
-0.213	0.07	0.212891
-0.155	0.07	0.1649
-0.097	0.07	0.15598
-0.039	0.07	0.191427
0.02	0.07	0.205955
0.078	0.07	0.082322
-0.578	0.08	0.733487
-0.516	0.08	0.674851
-0.453	0.08	0.552304
-0.391	0.08	0.429712
-0.329	0.08	0.292354
-0.267	0.08	0.218668
-0.205	0.08	0.165669
-0.143	0.08	0.154206
-0.081	0.08	0.191286
-0.019	0.08	0.28155
0.043	0.08	0.134058
-0.651	0.09	0.732111
-0.585	0.09	0.685553
-0.519	0.09	0.557435
-0.453	0.09	0.440841
-0.386	0.09	0.303386
-0.32	0.09	0.208729
-0.254	0.09	0.166298
-0.188	0.09	0.160295
-0.122	0.09	0.178535
-0.056	0.09	0.271509
0.01	0.09	0.245048
0.076	0.09	0.111111
-0.724	0.1	0.734794
-0.654	0.1	0.684093
-0.583	0.1	0.564264
-0.513	0.1	0.431864
-0.443	0.1	0.305896
-0.372	0.1	0.208489
-0.302	0.1	0.169153
-0.231	0.1	0.160922
-0.161	0.1	0.179469
-0.091	0.1	0.258851
-0.02	0.1	0.394099
0.05	0.1	0.235745
-0.797	0.11	0.726879
-0.722	0.11	0.680817
-0.648	0.11	0.563678
-0.573	0.11	0.429417
-0.498	0.11	0.29941
-0.423	0.11	0.206353
-0.348	0.11	0.16796
-0.273	0.11	0.159439
-0.198	0.11	0.181332
-0.123	0.11	0.247767
-0.049	0.11	0.405674
0.026	0.11	0.163031
-0.87	0.12	0.724157
-0.791	0.12	0.676874
-0.711	0.12	0.558302
-0.631	0.12	0.429248
-0.552	0.12	0.297487
-0.472	0.12	0.212056
-0.393	0.12	0.162049
-0.313	0.12	0.149978
-0.233	0.12	0.174544
-0.154	0.12	0.241092
-0.074	0.12	0.38624
0.006	0.12	0.313785
-0.943	0.13	0.724792
-0.859	0.13	0.673948
-0.774	0.13	0.552682
-0.689	0.13	0.445643
-0.604	0.13	0.293546
-0.52	0.13	0.205093
-0.435	0.13	0.15011
-0.35	0.13	0.143653
-0.266	0.13	0.170136
-0.181	0.13	0.231269
-0.096	0.13	0.366983
-0.012	0.13	0.369196
-1.016	0.14	0.726334
-0.926	0.14	0.676787
-0.836	0.14	0.550603
-0.746	0.14	0.424959
-0.655	0.14	0.294188
-0.565	0.14	0.194163
-0.475	0.14	0.144029
-0.385	0.14	0.136344
-0.295	0.14	0.171077
-0.204	0.14	0.229166
-0.114	0.14	0.346712
-0.024	0.14	0.384715

## Sheet: Fig. 3B
Fig. 3B. Mean rate of T1 transition events (cell-1 h-1) across the Lambda, Gamma parameter space.
Lambda	Gamma	T1 rate (cell-1 h-1)
0.01	0	6.98378
0.046	0	2.76348
0.082	0	1.01448
0.118	0	0.489669
0.153	0	0.30782
0.189	0	0.243819
0.225	0	0.224087
0.26	0	0.30607
0.296	0	0.131342
-0.063	0.01	6.89312
-0.025	0.01	3.33613
0.014	0.01	1.24412
0.052	0.01	0.504494
0.091	0.01	0.319847
0.129	0.01	0.216183
0.168	0.01	0.20058
0.206	0.01	0.2034
0.245	0.01	0.366866
-0.137	0.02	6.74019
-0.095	0.02	3.82964
-0.054	0.02	1.47749
-0.013	0.02	0.607093
0.029	0.02	0.315657
0.07	0.02	0.2272
0.112	0.02	0.184101
0.153	0.02	0.17928
0.194	0.02	0.208136
0.236	0.02	0.369243
-0.21	0.03	6.49782
-0.166	0.03	4.31038
-0.122	0.03	1.76193
-0.077	0.03	0.703513
-0.033	0.03	0.354713
0.012	0.03	0.2238
0.056	0.03	0.188856
0.101	0.03	0.164619
0.145	0.03	0.164081
0.19	0.03	0.401317
-0.284	0.04	6.29466
-0.236	0.04	4.45618
-0.189	0.04	1.93948
-0.141	0.04	0.793944
-0.093	0.04	0.375625
-0.046	0.04	0.231126
0.002	0.04	0.177629
0.05	0.04	0.171173
0.097	0.04	0.161214
0.145	0.04	0.232852
0.193	0.04	0.024015
-0.357	0.05	6.08937
-0.306	0.05	4.58318
-0.255	0.05	2.09928
-0.204	0.05	0.904114
-0.153	0.05	0.400478
-0.102	0.05	0.242409
-0.051	0.05	0.183976
0	0.05	0.177054
0.051	0.05	0.187039
0.102	0.05	0.20376
0.153	0.05	0.401403
-0.431	0.06	5.9626
-0.376	0.06	4.71537
-0.322	0.06	2.29472
-0.267	0.06	0.999617
-0.213	0.06	0.429028
-0.158	0.06	0.253376
-0.104	0.06	0.18048
-0.049	0.06	0.165489
0.005	0.06	0.228401
0.06	0.06	0.201527
0.114	0.06	0.424211
-0.504	0.07	5.88926
-0.446	0.07	4.73407
-0.388	0.07	2.40711
-0.33	0.07	1.03621
-0.271	0.07	0.479246
-0.213	0.07	0.249635
-0.155	0.07	0.186512
-0.097	0.07	0.167754
-0.039	0.07	0.204106
0.02	0.07	0.249902
0.078	0.07	0.327384
-0.578	0.08	5.72822
-0.516	0.08	4.75989
-0.453	0.08	2.4728
-0.391	0.08	1.1224
-0.329	0.08	0.476661
-0.267	0.08	0.272798
-0.205	0.08	0.187097
-0.143	0.08	0.174822
-0.081	0.08	0.206295
-0.019	0.08	0.308819
0.043	0.08	0.301938
-0.651	0.09	5.67781
-0.585	0.09	4.68525
-0.519	0.09	2.59828
-0.453	0.09	1.13513
-0.386	0.09	0.505426
-0.32	0.09	0.271609
-0.254	0.09	0.190056
-0.188	0.09	0.174604
-0.122	0.09	0.190171
-0.056	0.09	0.261315
0.01	0.09	0.353011
0.076	0.09	0.619493
-0.724	0.1	5.58455
-0.654	0.1	4.7343
-0.583	0.1	2.66581
-0.513	0.1	1.14985
-0.443	0.1	0.519675
-0.372	0.1	0.261044
-0.302	0.1	0.191994
-0.231	0.1	0.168448
-0.161	0.1	0.17571
-0.091	0.1	0.245033
-0.02	0.1	0.456426
0.05	0.1	0.447934
-0.797	0.11	5.56853
-0.722	0.11	4.61284
-0.648	0.11	2.6359
-0.573	0.11	1.18154
-0.498	0.11	0.515903
-0.423	0.11	0.272651
-0.348	0.11	0.186706
-0.273	0.11	0.16595
-0.198	0.11	0.177387
-0.123	0.11	0.226249
-0.049	0.11	0.423111
0.026	0.11	0.409259
-0.87	0.12	5.46307
-0.791	0.12	4.55116
-0.711	0.12	2.65499
-0.631	0.12	1.16389
-0.552	0.12	0.503912
-0.472	0.12	0.269755
-0.393	0.12	0.176679
-0.313	0.12	0.160839
-0.233	0.12	0.168278
-0.154	0.12	0.222151
-0.074	0.12	0.372981
0.006	0.12	0.458022
-0.943	0.13	5.40278
-0.859	0.13	4.50473
-0.774	0.13	2.61894
-0.689	0.13	1.19732
-0.604	0.13	0.495645
-0.52	0.13	0.251371
-0.435	0.13	0.166617
-0.35	0.13	0.145936
-0.266	0.13	0.157469
-0.181	0.13	0.198515
-0.096	0.13	0.336141
-0.012	0.13	0.394658
-1.016	0.14	5.336
-0.926	0.14	4.50748
-0.836	0.14	2.64698
-0.746	0.14	1.14053
-0.655	0.14	0.490019
-0.565	0.14	0.22728
-0.475	0.14	0.155576
-0.385	0.14	0.14111
-0.295	0.14	0.159222
-0.204	0.14	0.194753
-0.114	0.14	0.307752
-0.024	0.14	0.401371

## Sheet: Fig. 3D
Fig. 3D. Mean cell shape index
Lambda	Gamma	p0
0.01	0	5.06101
0.046	0	3.93966
0.082	0	3.84316
0.118	0	3.8132
0.153	0	3.80616
0.189	0	3.80587
0.225	0	3.80484
0.26	0	3.80578
0.296	0	3.77492
-0.063	0.01	4.58671
-0.025	0.01	3.98286
0.014	0.01	3.85849
0.052	0.01	3.8181
0.091	0.01	3.8076
0.129	0.01	3.80589
0.168	0.01	3.80752
0.206	0.01	3.80746
0.245	0.01	3.8125
-0.137	0.02	4.59392
-0.095	0.02	4.03089
-0.054	0.02	3.87626
-0.013	0.02	3.8233
0.029	0.02	3.80869
0.07	0.02	3.80446
0.112	0.02	3.80822
0.153	0.02	3.81103
0.194	0.02	3.80653
0.236	0.02	3.95095
-0.21	0.03	4.58327
-0.166	0.03	4.08805
-0.122	0.03	3.90401
-0.077	0.03	3.83052
-0.033	0.03	3.80976
0.012	0.03	3.80435
0.056	0.03	3.80789
0.101	0.03	3.80971
0.145	0.03	3.81403
0.19	0.03	3.82582
-0.284	0.04	4.60571
-0.236	0.04	4.12624
-0.189	0.04	3.92552
-0.141	0.04	3.83759
-0.093	0.04	3.81149
-0.046	0.04	3.80385
0.002	0.04	3.80595
0.05	0.04	3.81231
0.097	0.04	3.81278
0.145	0.04	3.81323
0.193	0.04	3.86275
-0.357	0.05	4.5869
-0.306	0.05	4.16063
-0.255	0.05	3.94332
-0.204	0.05	3.84696
-0.153	0.05	3.81295
-0.102	0.05	3.80354
-0.051	0.05	3.8042
0	0.05	3.81122
0.051	0.05	3.82011
0.102	0.05	3.82221
0.153	0.05	3.82714
-0.431	0.06	4.60373
-0.376	0.06	4.19612
-0.322	0.06	3.96838
-0.267	0.06	3.85542
-0.213	0.06	3.81403
-0.158	0.06	3.80449
-0.104	0.06	3.80351
-0.049	0.06	3.80972
0.005	0.06	3.83232
0.06	0.06	3.84003
0.114	0.06	3.85171
-0.504	0.07	4.60148
-0.446	0.07	4.22048
-0.388	0.07	3.98422
-0.33	0.07	3.86268
-0.271	0.07	3.81876
-0.213	0.07	3.80386
-0.155	0.07	3.8019
-0.097	0.07	3.81071
-0.039	0.07	3.83012
0.02	0.07	3.85866
0.078	0.07	3.87366
-0.578	0.08	4.59957
-0.516	0.08	4.23521
-0.453	0.08	3.99699
-0.391	0.08	3.87253
-0.329	0.08	3.81876
-0.267	0.08	3.80462
-0.205	0.08	3.803
-0.143	0.08	3.81338
-0.081	0.08	3.8343
-0.019	0.08	3.87656
0.043	0.08	3.89604
-0.651	0.09	4.61885
-0.585	0.09	4.25327
-0.519	0.09	4.01268
-0.453	0.09	3.87595
-0.386	0.09	3.8203
-0.32	0.09	3.80466
-0.254	0.09	3.80461
-0.188	0.09	3.81531
-0.122	0.09	3.83521
-0.056	0.09	3.8746
0.01	0.09	3.93721
0.076	0.09	3.97473
-0.724	0.1	4.60866
-0.654	0.1	4.27357
-0.583	0.1	4.02062
-0.513	0.1	3.88153
-0.443	0.1	3.82228
-0.372	0.1	3.80427
-0.302	0.1	3.80667
-0.231	0.1	3.81842
-0.161	0.1	3.83786
-0.091	0.1	3.87893
-0.02	0.1	3.98933
0.05	0.1	4.02743
-0.797	0.11	4.61397
-0.722	0.11	4.26801
-0.648	0.11	4.02738
-0.573	0.11	3.88764
-0.498	0.11	3.82236
-0.423	0.11	3.80597
-0.348	0.11	3.80799
-0.273	0.11	3.82042
-0.198	0.11	3.84345
-0.123	0.11	3.88188
-0.049	0.11	4.00144
0.026	0.11	4.11877
-0.87	0.12	4.60451
-0.791	0.12	4.26658
-0.711	0.12	4.03439
-0.631	0.12	3.88656
-0.552	0.12	3.82223
-0.472	0.12	3.80686
-0.393	0.12	3.81194
-0.313	0.12	3.82444
-0.233	0.12	3.84741
-0.154	0.12	3.89549
-0.074	0.12	4.01699
0.006	0.12	4.18105
-0.943	0.13	4.60205
-0.859	0.13	4.27478
-0.774	0.13	4.03625
-0.689	0.13	3.89151
-0.604	0.13	3.82249
-0.52	0.13	3.808
-0.435	0.13	3.81122
-0.35	0.13	3.82823
-0.266	0.13	3.85331
-0.181	0.13	3.90261
-0.096	0.13	4.0485
-0.012	0.13	4.23422
-1.016	0.14	4.61095
-0.926	0.14	4.27916
-0.836	0.14	4.03649
-0.746	0.14	3.88989
-0.655	0.14	3.8214
-0.565	0.14	3.80804
-0.475	0.14	3.81301
-0.385	0.14	3.8301
-0.295	0.14	3.86117
-0.204	0.14	3.92468
-0.114	0.14	4.06647
-0.024	0.14	4.26787

## Sheet: Fig. 3E
Fig. 3E. Fraction of hexagons
Lambda	Gamma	Fraction of hexagons
0.01	0	0.301364
0.046	0	0.513323
0.082	0	0.601558
0.118	0	0.616299
0.153	0	0.597594
0.189	0	0.589678
0.225	0	0.584267
0.26	0	0.5845
0.296	0	0.840909
-0.063	0.01	0.347428
-0.025	0.01	0.459135
0.014	0.01	0.57819
0.052	0.01	0.62331
0.091	0.01	0.605429
0.129	0.01	0.58486
0.168	0.01	0.572383
0.206	0.01	0.553457
0.245	0.01	0.530606
-0.137	0.02	0.345487
-0.095	0.02	0.412606
-0.054	0.02	0.522751
-0.013	0.02	0.61878
0.029	0.02	0.615516
0.07	0.02	0.591241
0.112	0.02	0.558732
0.153	0.02	0.542599
0.194	0.02	0.541136
0.236	0.02	0.885714
-0.21	0.03	0.348865
-0.166	0.03	0.393144
-0.122	0.03	0.474134
-0.077	0.03	0.617872
-0.033	0.03	0.622271
0.012	0.03	0.593944
0.056	0.03	0.557301
0.101	0.03	0.544
0.145	0.03	0.511789
0.19	0.03	0.480979
-0.284	0.04	0.350707
-0.236	0.04	0.372691
-0.189	0.04	0.436387
-0.141	0.04	0.601882
-0.093	0.04	0.630363
-0.046	0.04	0.613925
0.002	0.04	0.575457
0.05	0.04	0.52536
0.097	0.04	0.5138
0.145	0.04	0.501522
0.193	0.04	0.809524
-0.357	0.05	0.352818
-0.306	0.05	0.368596
-0.255	0.05	0.415357
-0.204	0.05	0.564784
-0.153	0.05	0.635076
-0.102	0.05	0.621012
-0.051	0.05	0.584058
0	0.05	0.537304
0.051	0.05	0.497254
0.102	0.05	0.486757
0.153	0.05	0.428175
-0.431	0.06	0.354088
-0.376	0.06	0.362585
-0.322	0.06	0.38967
-0.267	0.06	0.542091
-0.213	0.06	0.636936
-0.158	0.06	0.619011
-0.104	0.06	0.596137
-0.049	0.06	0.553134
0.005	0.06	0.46505
0.06	0.06	0.47107
0.114	0.06	0.411307
-0.504	0.07	0.350174
-0.446	0.07	0.365473
-0.388	0.07	0.381863
-0.33	0.07	0.524271
-0.271	0.07	0.628111
-0.213	0.07	0.633549
-0.155	0.07	0.601833
-0.097	0.07	0.557351
-0.039	0.07	0.47806
0.02	0.07	0.407862
0.078	0.07	0.421183
-0.578	0.08	0.351966
-0.516	0.08	0.365738
-0.453	0.08	0.370438
-0.391	0.08	0.498682
-0.329	0.08	0.631893
-0.267	0.08	0.636637
-0.205	0.08	0.614731
-0.143	0.08	0.569755
-0.081	0.08	0.478847
-0.019	0.08	0.349032
0.043	0.08	0.35507
-0.651	0.09	0.349631
-0.585	0.09	0.365709
-0.519	0.09	0.368954
-0.453	0.09	0.482859
-0.386	0.09	0.633003
-0.32	0.09	0.639802
-0.254	0.09	0.613481
-0.188	0.09	0.559614
-0.122	0.09	0.485924
-0.056	0.09	0.363374
0.01	0.09	0.295143
0.076	0.09	0.25554
-0.724	0.1	0.351618
-0.654	0.1	0.371084
-0.583	0.1	0.363929
-0.513	0.1	0.476866
-0.443	0.1	0.623788
-0.372	0.1	0.640273
-0.302	0.1	0.611357
-0.231	0.1	0.554942
-0.161	0.1	0.486467
-0.091	0.1	0.361108
-0.02	0.1	0.212132
0.05	0.1	0.209094
-0.797	0.11	0.351372
-0.722	0.11	0.371915
-0.648	0.11	0.365248
-0.573	0.11	0.462572
-0.498	0.11	0.624856
-0.423	0.11	0.642871
-0.348	0.11	0.609518
-0.273	0.11	0.549103
-0.198	0.11	0.470595
-0.123	0.11	0.362738
-0.049	0.11	0.211296
0.026	0.11	0.204845
-0.87	0.12	0.34805
-0.791	0.12	0.371145
-0.711	0.12	0.364898
-0.631	0.12	0.464301
-0.552	0.12	0.635328
-0.472	0.12	0.642696
-0.393	0.12	0.596869
-0.313	0.12	0.53126
-0.233	0.12	0.463364
-0.154	0.12	0.34846
-0.074	0.12	0.214936
0.006	0.12	0.149437
-0.943	0.13	0.354094
-0.859	0.13	0.370429
-0.774	0.13	0.369202
-0.689	0.13	0.453803
-0.604	0.13	0.632809
-0.52	0.13	0.637943
-0.435	0.13	0.596565
-0.35	0.13	0.522733
-0.266	0.13	0.452678
-0.181	0.13	0.346722
-0.096	0.13	0.203422
-0.012	0.13	0.150293
-1.016	0.14	0.36179
-0.926	0.14	0.373695
-0.836	0.14	0.369174
-0.746	0.14	0.462409
-0.655	0.14	0.635056
-0.565	0.14	0.634364
-0.475	0.14	0.583605
-0.385	0.14	0.516671
-0.295	0.14	0.428227
-0.204	0.14	0.32023
-0.114	0.14	0.198255
-0.024	0.14	0.130087

## Sheet: Fig. 3F
Fig. 3F. Coefficient of variation (CV) of apical cell areas
Lambda	Gamma	CV area
0.01	0	0.288607
0.046	0	0.318774
0.082	0	0.342325
0.118	0	0.380248
0.153	0	0.422972
0.189	0	0.424866
0.225	0	0.418357
0.26	0	0.42363
0.296	0	0.222252
-0.063	0.01	0.282157
-0.025	0.01	0.300783
0.014	0.01	0.320725
0.052	0.01	0.351403
0.091	0.01	0.404966
0.129	0.01	0.44629
0.168	0.01	0.465935
0.206	0.01	0.449135
0.245	0.01	0.460519
-0.137	0.02	0.278049
-0.095	0.02	0.291588
-0.054	0.02	0.303221
-0.013	0.02	0.331877
0.029	0.02	0.375787
0.07	0.02	0.42017
0.112	0.02	0.473431
0.153	0.02	0.496485
0.194	0.02	0.490215
0.236	0.02	0.505976
-0.21	0.03	0.273653
-0.166	0.03	0.28292
-0.122	0.03	0.295425
-0.077	0.03	0.319246
-0.033	0.03	0.350464
0.012	0.03	0.402243
0.056	0.03	0.466816
0.101	0.03	0.49399
0.145	0.03	0.538785
0.19	0.03	0.538777
-0.284	0.04	0.273325
-0.236	0.04	0.272635
-0.189	0.04	0.286766
-0.141	0.04	0.304915
-0.093	0.04	0.337824
-0.046	0.04	0.370326
0.002	0.04	0.434934
0.05	0.04	0.519875
0.097	0.04	0.541903
0.145	0.04	0.575352
0.193	0.04	0.714556
-0.357	0.05	0.26863
-0.306	0.05	0.265758
-0.255	0.05	0.277464
-0.204	0.05	0.292044
-0.153	0.05	0.317715
-0.102	0.05	0.352997
-0.051	0.05	0.411472
0	0.05	0.517121
0.051	0.05	0.600785
0.102	0.05	0.614934
0.153	0.05	0.612162
-0.431	0.06	0.267166
-0.376	0.06	0.261761
-0.322	0.06	0.270435
-0.267	0.06	0.280733
-0.213	0.06	0.299164
-0.158	0.06	0.336545
-0.104	0.06	0.390784
-0.049	0.06	0.481057
0.005	0.06	0.69813
0.06	0.06	0.710634
0.114	0.06	0.834246
-0.504	0.07	0.262626
-0.446	0.07	0.256345
-0.388	0.07	0.26666
-0.33	0.07	0.273086
-0.271	0.07	0.301577
-0.213	0.07	0.328893
-0.155	0.07	0.367566
-0.097	0.07	0.49362
-0.039	0.07	0.687016
0.02	0.07	0.831313
0.078	0.07	0.884113
-0.578	0.08	0.263293
-0.516	0.08	0.256993
-0.453	0.08	0.25979
-0.391	0.08	0.26731
-0.329	0.08	0.286185
-0.267	0.08	0.315847
-0.205	0.08	0.367418
-0.143	0.08	0.527661
-0.081	0.08	0.718001
-0.019	0.08	0.9447
0.043	0.08	0.963692
-0.651	0.09	0.26456
-0.585	0.09	0.255969
-0.519	0.09	0.257676
-0.453	0.09	0.259071
-0.386	0.09	0.275731
-0.32	0.09	0.303194
-0.254	0.09	0.369998
-0.188	0.09	0.543569
-0.122	0.09	0.707434
-0.056	0.09	0.921432
0.01	0.09	1.05091
0.076	0.09	1.30658
-0.724	0.1	0.258687
-0.654	0.1	0.250368
-0.583	0.1	0.2493
-0.513	0.1	0.254233
-0.443	0.1	0.266463
-0.372	0.1	0.294738
-0.302	0.1	0.407661
-0.231	0.1	0.560367
-0.161	0.1	0.711049
-0.091	0.1	0.911639
-0.02	0.1	1.18191
0.05	0.1	1.27551
-0.797	0.11	0.262156
-0.722	0.11	0.248724
-0.648	0.11	0.243174
-0.573	0.11	0.249781
-0.498	0.11	0.263874
-0.423	0.11	0.300936
-0.348	0.11	0.434639
-0.273	0.11	0.573689
-0.198	0.11	0.732577
-0.123	0.11	0.898355
-0.049	0.11	1.19357
0.026	0.11	1.31013
-0.87	0.12	0.251212
-0.791	0.12	0.246468
-0.711	0.12	0.240823
-0.631	0.12	0.239683
-0.552	0.12	0.25218
-0.472	0.12	0.324661
-0.393	0.12	0.475767
-0.313	0.12	0.600584
-0.233	0.12	0.731741
-0.154	0.12	0.910786
-0.074	0.12	1.16164
0.006	0.12	1.35375
-0.943	0.13	0.251174
-0.859	0.13	0.241892
-0.774	0.13	0.237105
-0.689	0.13	0.240186
-0.604	0.13	0.252939
-0.52	0.13	0.354614
-0.435	0.13	0.472163
-0.35	0.13	0.608539
-0.266	0.13	0.727353
-0.181	0.13	0.892375
-0.096	0.13	1.13216
-0.012	0.13	1.32404
-1.016	0.14	0.250027
-0.926	0.14	0.240542
-0.836	0.14	0.235553
-0.746	0.14	0.233293
-0.655	0.14	0.254103
-0.565	0.14	0.387173
-0.475	0.14	0.493927
-0.385	0.14	0.612036
-0.295	0.14	0.747854
-0.204	0.14	0.898642
-0.114	0.14	1.12438
-0.024	0.14	1.34804

## Sheet: Fig. 3H
Fig. 3H. Difference between the cumulative distribution of cell shape descriptors in simulations and experimental data
Lambda	Gamma	Δ_tot/n
0.01	0	2.05788
0.046	0	2.54696
0.082	0	2.65535
0.118	0	2.65654
0.153	0	2.59898
0.189	0	2.53525
0.225	0	2.53546
0.26	0	2.51513
0.296	0	3.51842
-0.063	0.01	1.98373
-0.025	0.01	2.49581
0.014	0.01	2.67646
0.052	0.01	2.6852
0.091	0.01	2.63141
0.129	0.01	2.54592
0.168	0.01	2.48023
0.206	0.01	2.47349
0.245	0.01	2.28111
-0.137	0.02	2.04425
-0.095	0.02	2.4267
-0.054	0.02	2.66936
-0.013	0.02	2.71074
0.029	0.02	2.64981
0.07	0.02	2.58341
0.112	0.02	2.46406
0.153	0.02	2.40021
0.194	0.02	2.41416
0.236	0.02	2.59133
-0.21	0.03	2.0749
-0.166	0.03	2.39914
-0.122	0.03	2.62587
-0.077	0.03	2.73787
-0.033	0.03	2.6915
0.012	0.03	2.6054
0.056	0.03	2.4756
0.101	0.03	2.39073
0.145	0.03	2.30163
0.19	0.03	2.17615
-0.284	0.04	2.1021
-0.236	0.04	2.41405
-0.189	0.04	2.57788
-0.141	0.04	2.76307
-0.093	0.04	2.7148
-0.046	0.04	2.65889
0.002	0.04	2.51495
0.05	0.04	2.36572
0.097	0.04	2.31193
0.145	0.04	2.24295
0.193	0.04	2.53589
-0.357	0.05	2.11878
-0.306	0.05	2.35808
-0.255	0.05	2.5782
-0.204	0.05	2.7471
-0.153	0.05	2.77658
-0.102	0.05	2.69344
-0.051	0.05	2.55976
0	0.05	2.38701
0.051	0.05	2.20613
0.102	0.05	2.16505
0.153	0.05	2.23459
-0.431	0.06	2.13543
-0.376	0.06	2.36396
-0.322	0.06	2.52971
-0.267	0.06	2.74803
-0.213	0.06	2.7967
-0.158	0.06	2.73252
-0.104	0.06	2.62529
-0.049	0.06	2.42953
0.005	0.06	2.08948
0.06	0.06	2.00531
0.114	0.06	1.80277
-0.504	0.07	2.14131
-0.446	0.07	2.32195
-0.388	0.07	2.5223
-0.33	0.07	2.76007
-0.271	0.07	2.80099
-0.213	0.07	2.75502
-0.155	0.07	2.67565
-0.097	0.07	2.41841
-0.039	0.07	2.14234
0.02	0.07	1.78543
0.078	0.07	1.70875
-0.578	0.08	2.1418
-0.516	0.08	2.32351
-0.453	0.08	2.48337
-0.391	0.08	2.68028
-0.329	0.08	2.82368
-0.267	0.08	2.7958
-0.205	0.08	2.68846
-0.143	0.08	2.43389
-0.081	0.08	2.11637
-0.019	0.08	1.66025
0.043	0.08	1.55588
-0.651	0.09	2.15297
-0.585	0.09	2.29997
-0.519	0.09	2.49526
-0.453	0.09	2.72774
-0.386	0.09	2.83672
-0.32	0.09	2.83763
-0.254	0.09	2.69617
-0.188	0.09	2.41228
-0.122	0.09	2.13994
-0.056	0.09	1.68925
0.01	0.09	1.33643
0.076	0.09	1.67962
-0.724	0.1	2.15326
-0.654	0.1	2.28457
-0.583	0.1	2.4553
-0.513	0.1	2.71337
-0.443	0.1	2.86683
-0.372	0.1	2.8508
-0.302	0.1	2.60974
-0.231	0.1	2.39203
-0.161	0.1	2.12625
-0.091	0.1	1.68207
-0.02	0.1	1.29391
0.05	0.1	1.23991
-0.797	0.11	2.14658
-0.722	0.11	2.30249
-0.648	0.11	2.46287
-0.573	0.11	2.70339
-0.498	0.11	2.88414
-0.423	0.11	2.83626
-0.348	0.11	2.54676
-0.273	0.11	2.37189
-0.198	0.11	2.05634
-0.123	0.11	1.65593
-0.049	0.11	1.20908
0.026	0.11	1.21541
-0.87	0.12	2.17575
-0.791	0.12	2.30946
-0.711	0.12	2.45096
-0.631	0.12	2.71285
-0.552	0.12	2.90995
-0.472	0.12	2.7913
-0.393	0.12	2.50575
-0.313	0.12	2.28006
-0.233	0.12	2.01486
-0.154	0.12	1.56788
-0.074	0.12	1.12572
0.006	0.12	1.26397
-0.943	0.13	2.16828
-0.859	0.13	2.26648
-0.774	0.13	2.47173
-0.689	0.13	2.72339
-0.604	0.13	2.91195
-0.52	0.13	2.73519
-0.435	0.13	2.5076
-0.35	0.13	2.25822
-0.266	0.13	1.96987
-0.181	0.13	1.50466
-0.096	0.13	0.97981
-0.012	0.13	1.18228
-1.016	0.14	2.18209
-0.926	0.14	2.278
-0.836	0.14	2.47816
-0.746	0.14	2.74266
-0.655	0.14	2.90567
-0.565	0.14	2.65762
-0.475	0.14	2.45868
-0.385	0.14	2.23492
-0.295	0.14	1.86391
-0.204	0.14	1.38748
-0.114	0.14	0.958844
-0.024	0.14	1.1846
