# Supplementary material for: Cell cycle dynamics control fluidity of the developing mouse neuroepithelium
Source: Nat Phys. 2023 Apr 6;19(7):1050–8. doi: 10.1038/s41567-023-01977-w (PMC10344780; doi:10.1038/s41567-023-01977-w)
Supplement: Source Data Fig. 4 — Statistical source data. [file 41567_2023_1977_MOESM14_ESM.xlsx]

## Sheet: Fig. 4A
Fig. 4A. T1 rate for simulations with different modes of cell area increase during the cell cycle and different levels of noise (σ) as indicated
	T1 rate (cell-1 h-1)
	area increase, σ
simulation #	N/A, 0.02	IKNM, 0	linear, 0.02	IKNM, 0.02	linear+A0 noise, 0.02	exp λ, 0.02	exp 2λ, 0.02	exp 4λ, 0.02
1	0	0.0787	0.008825	0.36848	0.035302	0.016105	0.059708	0.322612
2	0	0.087003	0.009543	0.346228	0.043401	0.016571	0.055529	0.306236
3	0	0.074605	0.014766	0.387212	0.038607	0.011618	0.059561	0.323558
4	0	0.070931	0.006053	0.406496	0.047657	0.013948	0.057645	0.320967
5	0	0.067499	0.009343	0.348526	0.050899	0.022605	0.051822	0.323663
6	0	0.072456	0.011723	0.357912	0.049947	0.016992	0.054689	0.289865
7	0	0.085263	0.008527	0.380162	0.043819	0.016633	0.064634	0.298923
8	0	0.067229	0.011606	0.38482	0.047581	0.014817	0.052527	0.291959
9	0	0.09956	0.008656	0.405376	0.038062	0.015168	0.045842	0.290274
10	0	0.077475	0.010514	0.364665	0.034843	0.016524	0.056967	0.323679
11		0.07284	0.006561	0.372905	0.046309	0.01941	0.05396	0.298706
12		0.088044	0.008732	0.357188	0.038457	0.015273	0.062575	0.317089

## Sheet: Fig. 4B
Fig. 4B. CV area for simulations with different modes of cell area increase during the cell cycle and different levels of noise (s) as indicated
	CV area
	area increase, σ
simulation #	N/A, 0.02	IKNM, 0	linear, 0.02	IKNM, 0.02	linear+A0 noise, 0.02	exp λ, 0.02	exp 2λ, 0.02	exp 4λ, 0.02
1	0.308033	0.992026	0.496191	1.14981	0.832304	0.568249	0.760185	1.19963
2	0.29892	0.976957	0.500489	1.17373	0.840912	0.55457	0.772583	1.17284
3	0.29042	0.981323	0.499965	1.15551	0.830202	0.568204	0.770198	1.18449
4	0.305284	0.978529	0.484414	1.18785	0.873588	0.553966	0.780848	1.18644
5	0.29233	0.964393	0.488986	1.08239	0.847335	0.572385	0.748455	1.19889
6	0.295336	0.982409	0.493913	1.09347	0.851803	0.570675	0.77173	1.21059
7	0.297008	0.957994	0.48783	1.16479	0.830708	0.580926	0.785263	1.19095
8	0.315933	1.00015	0.489293	1.14213	0.852785	0.564981	0.775534	1.17663
9	0.317355	0.995385	0.493923	1.16432	0.833649	0.568097	0.755724	1.20247
10	0.300761	1.02596	0.494897	1.15512	0.825379	0.575106	0.763085	1.20568
11		0.989525	0.497454	1.17929	0.860088	0.577544	0.771639	1.15795
12		0.976509	0.491165	1.15076	0.833629	0.567149	0.772335	1.19855
