# Supplementary material for: Cell cycle dynamics control fluidity of the developing mouse neuroepithelium
Source: Nat Phys. 2023 Apr 6;19(7):1050–8. doi: 10.1038/s41567-023-01977-w (PMC10344780; doi:10.1038/s41567-023-01977-w)
Supplement: Source Data Fig. 5 — Statistical source data. [file 41567_2023_1977_MOESM15_ESM.xlsx]

## Sheet: Fig. 5B
Fig. 5B. Mean displacement of vertices over time in laser ablation experiments at E8.5 and E10.5
Time (s)	Mean displacement E8.5 (µm)	Mean displacement E10.5 (µm)	95% CI (E8.5, n=14)	95% CI (E10.5, n=11)
0	0	0	NA	NA
1.5	1.09814	0.851588	0.460979	0.258939
3	1.3857	1.03767	0.64506	0.370092
4.5	1.56435	1.19374	0.726987	0.412984
6	1.65108	1.27541	0.75054	0.45674
7.5	1.7477	1.33495	0.808852	0.495823
9	1.83257	1.38715	0.864464	0.542321
10.5	1.85696	1.46616	0.857808	0.568088
12	1.88675	1.51893	0.862	0.561439
13.5	1.97427	1.57086	0.911521	0.601742
15	2.06654	1.63684	0.982243	0.628489
16.5	2.09561	1.67922	0.97943	0.659469
18	2.10486	1.71832	0.985271	0.681543
19.5	2.18214	1.73731	1.00418	0.703934
21	2.22366	1.78483	1.04067	0.712082
22.5	2.2586	1.80632	1.07466	0.724351
24	2.27667	1.81688	1.07572	0.740481
25.5	2.30316	1.82362	1.07824	0.755177
27	2.32409	1.85317	1.09788	0.776878
28.5	2.35665	1.89997	1.12187	0.777066
30	2.53047	1.95529	1.228	0.831501

## Sheet: Fig. 5C
Fig. 5C. Initial recoil velocity of vertices after laser ablation at the indicated stages
Sample	Stage	Initial recoil velocity (µm/s)
1	E8.5	2.1833
2	E8.5	0.51982
3	E8.5	0.99722
4	E8.5	0.7224
5	E8.5	1.7717
6	E8.5	0.71246
7	E8.5	0.65604
8	E8.5	0.67186
9	E8.5	0.67522
10	E8.5	0.23968
11	E8.5	0.18662
12	E8.5	0.26642
13	E8.5	0.1386
14	E8.5	0.50792
1	E10.5	1.11902
2	E10.5	0.59262
3	E10.5	0.67606
4	E10.5	0.54334
5	E10.5	0.84378
6	E10.5	0.273
7	E10.5	0.32928
8	E10.5	0.3297
9	E10.5	0.81578
10	E10.5	0.59892
11	E10.5	0.12348

## Sheet: Fig. 5D
Fig. 5D. Left: Fragmentation coefficient (ɸ) for simulations with proliferation rate 0.03 h-1. Right: Difference in ɸ between proliferation rate 0.09 h-1 and 0.03 h-1.
Left Panel				Rigth Panel
Lambda	Gamma	ɸ		Lambda	Gamma	difference in ɸ
0.01	0	0.687251		0.01	0	0.052996
0.046	0	0.474445		0.046	0	0.118005
0.082	0	0.244898		0.082	0	0.158021
0.118	0	0.141266		0.118	0	0.149161
0.153	0	0.105841		0.153	0	0.116287
0.189	0	0.071516		0.189	0	0.0848
0.225	0	0.033847		0.225	0	0.069074
0.26	0	0.042113		0.26	0	0.004949
0.296	0	0		0.296	0	0
0.332	0	0		-0.063	0.01	0.051363
-0.063	0.01	0.691226		-0.025	0.01	0.145098
-0.025	0.01	0.477963		0.014	0.01	0.165848
0.014	0.01	0.27687		0.052	0.01	0.158237
0.052	0.01	0.160202		0.091	0.01	0.149298
0.091	0.01	0.088906		0.129	0.01	0.131505
0.129	0.01	0.045036		0.168	0.01	0.057925
0.168	0.01	0.0674		0.206	0.01	0.053833
0.206	0.01	0.01566		0.245	0.01	0.009813
0.245	0.01	0.024242		-0.137	0.02	0.113815
0.283	0.01	0		-0.095	0.02	0.18839
-0.137	0.02	0.626933		-0.054	0.02	0.20061
-0.095	0.02	0.468245		-0.013	0.02	0.167334
-0.054	0.02	0.276722		0.029	0.02	0.139644
-0.013	0.02	0.17106		0.07	0.02	0.105867
0.029	0.02	0.110491		0.112	0.02	0.094875
0.07	0.02	0.086675		0.153	0.02	0.064507
0.112	0.02	0.045268		0.194	0.02	0.05328
0.153	0.02	0.028516		0.236	0.02	-0.03125
0.194	0.02	0.011219		-0.21	0.03	0.09658
0.236	0.02	0.03125		-0.166	0.03	0.240431
-0.21	0.03	0.641127		-0.122	0.03	0.220183
-0.166	0.03	0.430534		-0.077	0.03	0.199452
-0.122	0.03	0.281483		-0.033	0.03	0.142346
-0.077	0.03	0.156403		0.012	0.03	0.14416
-0.033	0.03	0.119339		0.056	0.03	0.116097
0.012	0.03	0.055808		0.101	0.03	0.093617
0.056	0.03	0.058502		0.145	0.03	0.054699
0.101	0.03	0.019215		0.19	0.03	0.026913
0.145	0.03	0.014048		-0.284	0.04	0.137856
0.19	0.03	0.007483		-0.236	0.04	0.183262
0.234	0.03	0		-0.189	0.04	0.215061
-0.284	0.04	0.604534		-0.141	0.04	0.201216
-0.236	0.04	0.487978		-0.093	0.04	0.160962
-0.189	0.04	0.303802		-0.046	0.04	0.150104
-0.141	0.04	0.178361		0.002	0.04	0.113963
-0.093	0.04	0.106962		0.05	0.04	0.102069
-0.046	0.04	0.061517		0.097	0.04	0.071664
0.002	0.04	0.050098		0.145	0.04	0.023225
0.05	0.04	0.043051		0.193	0.04	0
0.097	0.04	0.022448		-0.357	0.05	0.083612
0.145	0.04	0.02112		-0.306	0.05	0.251997
0.193	0.04	0		-0.255	0.05	0.230992
-0.357	0.05	0.650392		-0.204	0.05	0.201247
-0.306	0.05	0.424797		-0.153	0.05	0.182366
-0.255	0.05	0.28916		-0.102	0.05	0.134956
-0.204	0.05	0.190153		-0.051	0.05	0.139798
-0.153	0.05	0.10283		0	0.05	0.119169
-0.102	0.05	0.066917		0.051	0.05	0.112282
-0.051	0.05	0.032529		0.102	0.05	0.050284
0	0.05	0.038395		0.153	0.05	0
0.051	0.05	0.028019		-0.431	0.06	0.121127
0.102	0.05	0.022531		-0.376	0.06	0.226436
0.153	0.05	0		-0.322	0.06	0.242906
-0.431	0.06	0.613463		-0.267	0.06	0.24805
-0.376	0.06	0.454892		-0.213	0.06	0.162247
-0.322	0.06	0.293852		-0.158	0.06	0.139574
-0.267	0.06	0.169839		-0.104	0.06	0.120759
-0.213	0.06	0.113656		-0.049	0.06	0.122843
-0.158	0.06	0.075767		0.005	0.06	0.160534
-0.104	0.06	0.049241		0.06	0.06	0.070699
-0.049	0.06	0.028166		0.114	0.06	0.036997
0.005	0.06	0.034997		-0.504	0.07	0.156604
0.06	0.06	0.04678		-0.446	0.07	0.262929
0.114	0.06	0.037385		-0.388	0.07	0.254626
0.169	0.06	0		-0.33	0.07	0.239125
-0.504	0.07	0.582339		-0.271	0.07	0.176635
-0.446	0.07	0.414639		-0.213	0.07	0.133044
-0.388	0.07	0.307253		-0.155	0.07	0.118531
-0.33	0.07	0.181589		-0.097	0.07	0.124514
-0.271	0.07	0.118834		-0.039	0.07	0.160333
-0.213	0.07	0.079847		0.02	0.07	0.167779
-0.155	0.07	0.046369		0.078	0.07	0.038585
-0.097	0.07	0.031466		-0.578	0.08	0.146545
-0.039	0.07	0.031094		-0.516	0.08	0.269606
0.02	0.07	0.038177		-0.453	0.08	0.273704
0.078	0.07	0.043738		-0.391	0.08	0.282853
0.136	0.07	0.071429		-0.329	0.08	0.200203
-0.578	0.08	0.586942		-0.267	0.08	0.154392
-0.516	0.08	0.405245		-0.205	0.08	0.120748
-0.453	0.08	0.278599		-0.143	0.08	0.13208
-0.391	0.08	0.146859		-0.081	0.08	0.16225
-0.329	0.08	0.092151		-0.019	0.08	0.229355
-0.267	0.08	0.064276		0.043	0.08	0.098514
-0.205	0.08	0.044921		-0.651	0.09	0.076091
-0.143	0.08	0.022126		-0.585	0.09	0.254785
-0.081	0.08	0.029037		-0.519	0.09	0.278513
-0.019	0.08	0.052195		-0.453	0.09	0.291346
0.043	0.08	0.035544		-0.386	0.09	0.197508
0.105	0.08	0.086957		-0.32	0.09	0.138538
-0.651	0.09	0.656021		-0.254	0.09	0.127289
-0.585	0.09	0.430768		-0.188	0.09	0.141052
-0.519	0.09	0.278921		-0.122	0.09	0.147699
-0.453	0.09	0.149496		-0.056	0.09	0.211188
-0.386	0.09	0.105877		0.01	0.09	0.126006
-0.32	0.09	0.070191		0.076	0.09	0.027142
-0.254	0.09	0.039009		-0.724	0.1	0.14733
-0.188	0.09	0.019243		-0.654	0.1	0.277741
-0.122	0.09	0.030836		-0.583	0.1	0.259757
-0.056	0.09	0.060321		-0.513	0.1	0.266041
0.01	0.09	0.119042		-0.443	0.1	0.19826
0.076	0.09	0.083969		-0.372	0.1	0.157598
-0.724	0.1	0.587464		-0.302	0.1	0.131043
-0.654	0.1	0.406352		-0.231	0.1	0.12355
-0.583	0.1	0.304508		-0.161	0.1	0.154972
-0.513	0.1	0.165823		-0.091	0.1	0.217327
-0.443	0.1	0.107636		-0.02	0.1	0.274424
-0.372	0.1	0.050891		0.05	0.1	0.104301
-0.302	0.1	0.03811		-0.797	0.11	0.182508
-0.231	0.1	0.037372		-0.722	0.11	0.248868
-0.161	0.1	0.024498		-0.648	0.11	0.247869
-0.091	0.1	0.041523		-0.573	0.11	0.25377
-0.02	0.1	0.119674		-0.498	0.11	0.192092
0.05	0.1	0.131443		-0.423	0.11	0.145346
-0.797	0.11	0.544371		-0.348	0.11	0.123939
-0.722	0.11	0.431949		-0.273	0.11	0.139064
-0.648	0.11	0.315809		-0.198	0.11	0.148832
-0.573	0.11	0.175647		-0.123	0.11	0.195849
-0.498	0.11	0.107318		-0.049	0.11	0.238551
-0.423	0.11	0.061007		0.026	0.11	0.045506
-0.348	0.11	0.044021		-0.87	0.12	0.148449
-0.273	0.11	0.020375		-0.791	0.12	0.257083
-0.198	0.11	0.0325		-0.711	0.12	0.279279
-0.123	0.11	0.051918		-0.631	0.12	0.2638
-0.049	0.11	0.167123		-0.552	0.12	0.214565
0.026	0.11	0.117525		-0.472	0.12	0.155158
-0.87	0.12	0.575708		-0.393	0.12	0.129474
-0.791	0.12	0.419791		-0.313	0.12	0.102225
-0.711	0.12	0.279024		-0.233	0.12	0.134099
-0.631	0.12	0.165447		-0.154	0.12	0.220584
-0.552	0.12	0.082922		-0.074	0.12	0.285541
-0.472	0.12	0.056899		0.006	0.12	0.151054
-0.393	0.12	0.032574		-0.943	0.13	0.168686
-0.313	0.12	0.047752		-0.859	0.13	0.258345
-0.233	0.12	0.040445		-0.774	0.13	0.265905
-0.154	0.12	0.020508		-0.689	0.13	0.288408
-0.074	0.12	0.100699		-0.604	0.13	0.188262
0.006	0.12	0.162731		-0.52	0.13	0.168051
-0.943	0.13	0.556107		-0.435	0.13	0.115994
-0.859	0.13	0.415604		-0.35	0.13	0.118644
-0.774	0.13	0.286777		-0.266	0.13	0.125306
-0.689	0.13	0.157235		-0.181	0.13	0.138114
-0.604	0.13	0.105284		-0.096	0.13	0.208176
-0.52	0.13	0.037042		-0.012	0.13	0.192126
-0.435	0.13	0.034116		-1.016	0.14	0.17013
-0.35	0.13	0.025009		-0.926	0.14	0.303865
-0.266	0.13	0.04483		-0.836	0.14	0.267036
-0.181	0.13	0.093155		-0.746	0.14	0.261448
-0.096	0.13	0.158807		-0.655	0.14	0.220756
-0.012	0.13	0.17707		-0.565	0.14	0.170041
-1.016	0.14	0.556204		-0.475	0.14	0.112159
-0.926	0.14	0.372921		-0.385	0.14	0.120507
-0.836	0.14	0.283566		-0.295	0.14	0.120993
-0.746	0.14	0.163511		-0.204	0.14	0.142073
-0.655	0.14	0.073432		-0.114	0.14	0.164006
-0.565	0.14	0.024122		-0.024	0.14	0.139434
-0.475	0.14	0.03187
-0.385	0.14	0.015836
-0.295	0.14	0.050084
-0.204	0.14	0.087093
-0.114	0.14	0.182706
-0.024	0.14	0.245282

## Sheet: Fig. 5F
Fig. 5F. Clone size - Control versus L-Mimosine
Treatment	Clone size (No of cells)
Control	16
Control	5
Control	7
Control	13
Control	12
Control	3
Control	6
Control	3
Control	2
Control	6
Control	8
Control	10
Control	13
Control	4
Control	2
Control	6
Control	9
Control	2
Control	8
Control	8
Control	8
Control	8
Control	8
Control	8
Control	4
Control	1
Control	12
Control	7
Control	10
Control	4
Control	5
Control	3
Control	14
Control	9
Control	5
Control	2
Control	4
Control	4
Control	4
Control	4
Control	9
Control	11
Control	4
Control	10
Control	4
Control	6
Control	3
Control	8
Control	4
Control	11
Control	3
Control	15
Control	12
Control	11
Control	4
Control	5
Control	8
Control	2
Control	8
Control	8
Control	8
Control	8
Control	8
L-Mimosine	4
L-Mimosine	8
L-Mimosine	2
L-Mimosine	3
L-Mimosine	1
L-Mimosine	4
L-Mimosine	3
L-Mimosine	2
L-Mimosine	5
L-Mimosine	7
L-Mimosine	4
L-Mimosine	4
L-Mimosine	4
L-Mimosine	7
L-Mimosine	2
L-Mimosine	2
L-Mimosine	6
L-Mimosine	4
L-Mimosine	4
L-Mimosine	6
L-Mimosine	4
L-Mimosine	4
L-Mimosine	9
L-Mimosine	4
L-Mimosine	9
L-Mimosine	7
L-Mimosine	7
L-Mimosine	8
L-Mimosine	5
L-Mimosine	7
L-Mimosine	6
L-Mimosine	8
L-Mimosine	11
L-Mimosine	11
L-Mimosine	15
L-Mimosine	7
L-Mimosine	4
L-Mimosine	8
L-Mimosine	3
L-Mimosine	5
L-Mimosine	6
L-Mimosine	7
L-Mimosine	7
L-Mimosine	8
L-Mimosine	7
L-Mimosine	4
L-Mimosine	6
L-Mimosine	6
L-Mimosine	8
L-Mimosine	4
L-Mimosine	5
L-Mimosine	6
L-Mimosine	4
L-Mimosine	6
L-Mimosine	11
L-Mimosine	4
L-Mimosine	4
L-Mimosine	4
L-Mimosine	9
L-Mimosine	2
L-Mimosine	8
L-Mimosine	2
L-Mimosine	4
L-Mimosine	6
L-Mimosine	2
L-Mimosine	7
L-Mimosine	12
L-Mimosine	4
L-Mimosine	4
L-Mimosine	8
L-Mimosine	8
L-Mimosine	4
L-Mimosine	8
L-Mimosine	4
L-Mimosine	4
L-Mimosine	13
L-Mimosine	4
L-Mimosine	5
L-Mimosine	9
L-Mimosine	2
L-Mimosine	4
L-Mimosine	7
L-Mimosine	6
L-Mimosine	4
L-Mimosine	8
L-Mimosine	4
L-Mimosine	4
L-Mimosine	10
L-Mimosine	13
L-Mimosine	9
L-Mimosine	6
L-Mimosine	5
L-Mimosine	4
L-Mimosine	4
L-Mimosine	4
L-Mimosine	8
L-Mimosine	4
L-Mimosine	6
L-Mimosine	4
L-Mimosine	15
L-Mimosine	8
L-Mimosine	8
L-Mimosine	2
L-Mimosine	5
L-Mimosine	10
L-Mimosine	10
L-Mimosine	8
L-Mimosine	3
L-Mimosine	5
L-Mimosine	6
L-Mimosine	8
L-Mimosine	13
L-Mimosine	10
L-Mimosine	4
L-Mimosine	2
L-Mimosine	4
L-Mimosine	4
L-Mimosine	8
L-Mimosine	3
L-Mimosine	6
L-Mimosine	4
L-Mimosine	2
L-Mimosine	7
L-Mimosine	4
L-Mimosine	14
L-Mimosine	4
L-Mimosine	1
L-Mimosine	3
L-Mimosine	2
L-Mimosine	6
L-Mimosine	9
L-Mimosine	4
L-Mimosine	4
L-Mimosine	5
L-Mimosine	2
L-Mimosine	8
L-Mimosine	7
L-Mimosine	2
L-Mimosine	8
L-Mimosine	6
L-Mimosine	3
L-Mimosine	4
L-Mimosine	8
L-Mimosine	2
L-Mimosine	5
L-Mimosine	5
L-Mimosine	8
L-Mimosine	2
L-Mimosine	6
L-Mimosine	7
L-Mimosine	4
L-Mimosine	4
L-Mimosine	4
L-Mimosine	4
L-Mimosine	8

## Sheet: Fig. 5G
Fig. 5G. Mean number of fragments per clone for control and L-mimosine treated embryos
Condition	Clone size (cells)	Mean number of fragments per clone	SEM	n (number of clones)
Control	1	1	0	11
Control	2	1.4	0.084	35
Control	3	1.9355	0.1386	31
Control	4	2.3158	0.1096	57
Control	5	3.2857	0.2292	28
Control	6	3.129	0.1781	31
Control	7	3.9643	0.3313	28
Control	8	5.0517	0.215	58
Control	9	5.5	0.5573	12
Control	10	5.7692	0.3947	13
Control	11	6	0.3028	16
Control	12	7.4706	0.486	17
Control	13	5.8	0.5735	10
Control	14	6.8	0.4899	10
Control	15	7.3333	0.6667	6
Control	16	8.4	0.3712	10
Control	17	9	0	1
Control	18	10	2	2
Control	19	9	0	1
Control	20	9.75	0.75	4
Control	26	10	0	1
L-Mimosine	1	1	0	2
L-Mimosine	2	1.1875	0.1008	16
L-Mimosine	3	2	0.3086	7
L-Mimosine	4	1.913	0.1452	46
L-Mimosine	5	2.5455	0.2073	11
L-Mimosine	6	3	0.3321	17
L-Mimosine	7	3.1429	0.231	14
L-Mimosine	8	3.4091	0.2341	22
L-Mimosine	9	3.6667	0.3333	6
L-Mimosine	10	4.5	0.6455	4
L-Mimosine	11	4	1.5275	3
L-Mimosine	12	3	0	1
L-Mimosine	13	4	0.5774	3
L-Mimosine	14	6	0	1
L-Mimosine	15	4	1	2
