# Supplementary material for: Cell cycle dynamics control fluidity of the developing mouse neuroepithelium
Source: Nat Phys. 2023 Apr 6;19(7):1050–8. doi: 10.1038/s41567-023-01977-w (PMC10344780; doi:10.1038/s41567-023-01977-w)
Supplement: Source Data Extended Data Fig. 1 — Statistical source data. [file 41567_2023_1977_MOESM16_ESM.xlsx]

## Sheet: Extended data Fig. 1 
Extended Data Fig.1. Self-overlap function for regions A, B, C.
Region	Time (h)	Self-overlap function Qs(t)
A	0	1
A	0.08	1
A	0.16	0.99715
A	0.24	0.9943
A	0.32	0.97721
A	0.4	0.96011
A	0.48	0.94302
A	0.56	0.92165
A	0.64	0.89744
A	0.72	0.88889
A	0.8	0.86325
A	0.88	0.83761
A	0.96	0.80627
A	1.04	0.7906
A	1.12	0.76638
A	1.2	0.74359
A	1.28	0.72365
A	1.36	0.69658
A	1.44	0.68234
A	1.52	0.6567
A	1.6	0.6396
A	1.68	0.61966
A	1.76	0.60399
A	1.84	0.57123
A	1.92	0.56553
A	2	0.57265
A	2.08	0.55271
A	2.16	0.51852
A	2.24	0.52422
A	2.32	0.5057
A	2.4	0.51567
A	2.48	0.49573
A	2.56	0.48575
A	2.64	0.47151
A	2.72	0.45869
A	2.8	0.44444
A	2.88	0.45299
A	2.96	0.43447
A	3.04	0.43447
A	3.12	0.4188
A	3.2	0.41168
A	3.28	0.41453
A	3.36	0.40028
A	3.44	0.40456
A	3.52	0.39601
A	3.6	0.38746
A	3.68	0.39601
A	3.76	0.38034
A	3.84	0.38177
A	3.92	0.35897
A	4	0.349
A	4.08	0.35043
A	4.16	0.33048
A	4.24	0.35043
A	4.32	0.33191
A	4.4	0.33048
A	4.48	0.32621
A	4.56	0.3433
A	4.64	0.30484
A	4.72	0.31054
A	4.8	0.32336
A	4.88	0.30199
A	4.96	0.30912
A	5.04	0.31054
A	5.12	0.31481
A	5.2	0.30627
A	5.28	0.30627
A	5.36	0.30912
A	5.44	0.29772
A	5.52	0.29772
A	5.6	0.29202
A	5.68	0.28348
A	5.76	0.28205
A	5.84	0.29202
A	5.92	0.28775
A	6	0.28632
A	6.08	0.27778
A	6.16	0.30199
A	6.24	0.28348
A	6.32	0.2792
A	6.4	0.26923
A	6.48	0.27066
A	6.56	0.26638
A	6.64	0.26496
A	6.72	0.26496
A	6.8	0.26781
A	6.88	0.25926
A	6.96	0.25499
A	7.04	0.25214
A	7.12	0.24929
A	7.2	0.25783
A	7.28	0.26068
A	7.36	0.24644
A	7.44	0.25356
A	7.52	0.25214
A	7.6	0.25499
A	7.68	0.23789
A	7.76	0.23504
A	7.84	0.23789
B	0	1
B	0.08	1
B	0.16	0.99961
B	0.24	0.99961
B	0.32	0.99882
B	0.4	0.99882
B	0.48	0.99764
B	0.56	0.99882
B	0.64	0.99568
B	0.72	0.99332
B	0.8	0.99254
B	0.88	0.98861
B	0.96	0.98665
B	1.04	0.98507
B	1.12	0.98154
B	1.2	0.97761
B	1.28	0.97172
B	1.36	0.9674
B	1.44	0.96308
B	1.52	0.95954
B	1.6	0.95247
B	1.68	0.94344
B	1.76	0.93755
B	1.84	0.93637
B	1.92	0.9348
B	2	0.92852
B	2.08	0.9238
B	2.16	0.92184
B	2.24	0.9183
B	2.32	0.90652
B	2.4	0.89709
B	2.48	0.88649
B	2.56	0.8857
B	2.64	0.88295
B	2.72	0.87863
B	2.8	0.86881
B	2.88	0.86567
B	2.96	0.86017
B	3.04	0.8535
B	3.12	0.84603
B	3.2	0.84171
B	3.28	0.83936
B	3.36	0.82639
B	3.44	0.81932
B	3.52	0.8209
B	3.6	0.80951
B	3.68	0.80479
B	3.76	0.80322
B	3.84	0.79694
B	3.92	0.7989
B	4	0.79065
B	4.08	0.79301
B	4.16	0.78987
B	4.24	0.78358
B	4.32	0.77533
B	4.4	0.77455
B	4.48	0.77651
B	4.56	0.77533
B	4.64	0.77612
B	4.72	0.7718
B	4.8	0.77219
B	4.88	0.76434
B	4.96	0.76159
B	5.04	0.75648
B	5.12	0.75452
B	5.2	0.74627
B	5.28	0.74548
B	5.36	0.73645
B	5.44	0.7337
B	5.52	0.72899
B	5.6	0.71877
B	5.68	0.71603
B	5.76	0.71681
B	5.84	0.70935
B	5.92	0.70817
B	6	0.70149
B	6.08	0.69835
B	6.16	0.70071
B	6.24	0.68892
B	6.32	0.68735
B	6.4	0.68696
B	6.48	0.685
B	6.56	0.68264
B	6.64	0.68146
B	6.72	0.68303
B	6.8	0.67753
B	6.88	0.67793
B	6.96	0.67282
B	7.04	0.66654
B	7.12	0.66575
B	7.2	0.66457
B	7.28	0.66182
B	7.36	0.65986
B	7.44	0.6524
B	7.52	0.64925
B	7.6	0.64454
B	7.68	0.6414
B	7.76	0.63629
B	7.84	0.63629
C	0	1
C	0.08	1
C	0.16	0.99834
C	0.24	0.99391
C	0.32	0.98504
C	0.4	0.97562
C	0.48	0.9651
C	0.56	0.94681
C	0.64	0.92687
C	0.72	0.8964
C	0.8	0.86316
C	0.88	0.83878
C	0.96	0.81163
C	1.04	0.77285
C	1.12	0.75069
C	1.2	0.72244
C	1.28	0.68809
C	1.36	0.65208
C	1.44	0.63435
C	1.52	0.60443
C	1.6	0.59335
C	1.68	0.57618
C	1.76	0.55291
C	1.84	0.53075
C	1.92	0.51468
C	2	0.48809
C	2.08	0.46981
C	2.16	0.45706
C	2.24	0.45817
C	2.32	0.45374
C	2.4	0.43158
C	2.48	0.42438
C	2.56	0.41053
C	2.64	0.40886
C	2.72	0.40997
C	2.8	0.39834
C	2.88	0.39224
C	2.96	0.39224
C	3.04	0.38726
C	3.12	0.36787
C	3.2	0.36731
C	3.28	0.36066
C	3.36	0.35734
C	3.44	0.34792
C	3.52	0.34127
C	3.6	0.33573
C	3.68	0.33019
C	3.76	0.32853
C	3.84	0.33407
C	3.92	0.33075
C	4	0.3313
C	4.08	0.32742
C	4.16	0.31579
C	4.24	0.30859
C	4.32	0.3108
C	4.4	0.2964
C	4.48	0.29252
C	4.56	0.29252
C	4.64	0.29141
C	4.72	0.28698
C	4.8	0.28698
C	4.88	0.28643
C	4.96	0.28698
C	5.04	0.29307
C	5.12	0.29141
C	5.2	0.28809
C	5.28	0.29141
C	5.36	0.29252
C	5.44	0.2903
C	5.52	0.29197
C	5.6	0.29418
C	5.68	0.30249
C	5.76	0.30305
C	5.84	0.29751
C	5.92	0.29197
C	6	0.29861
C	6.08	0.30305
C	6.16	0.30249
C	6.24	0.30249
C	6.32	0.29972
C	6.4	0.30249
C	6.48	0.29751
C	6.56	0.29695
C	6.64	0.29584
C	6.72	0.29363
C	6.8	0.28975
C	6.88	0.28643
C	6.96	0.28476
C	7.04	0.29363
C	7.12	0.29197
C	7.2	0.29086
C	7.28	0.28809
C	7.36	0.28476
C	7.44	0.28587
C	7.52	0.27867
C	7.6	0.27867
C	7.68	0.27756
C	7.76	0.27479
C	7.84	0.27479
