# Supplementary material for: Cell cycle dynamics control fluidity of the developing mouse neuroepithelium
Source: Nat Phys. 2023 Apr 6;19(7):1050–8. doi: 10.1038/s41567-023-01977-w (PMC10344780; doi:10.1038/s41567-023-01977-w)
Supplement: Source Data Extended Data Fig. 2 — Statistical source data. [file 41567_2023_1977_MOESM17_ESM.xlsx]

## Sheet: Extended data Fig. 2A
Extended data Fig. 2. Comparison of cell shape descriptors between experimental data at E8.5 and simulations across the Lambda, Gamma parameter space
Elongation				p0				Fraction of hexagons				Area ratio slope				CV area				CV perimeter				CV elongation				CV p0
Lambda	Gamma	|Z-score|		Lambda	Gamma	|Z-score|		Lambda	Gamma	|Z-score|		Lambda	Gamma	|Z-score|		Lambda	Gamma	|Z-score|		Lambda	Gamma	|Z-score|		Lambda	Gamma	|Z-score|		Lambda	Gamma	|Z-score|
0.01	0	2.13566		0.01	0	5.06101		0.01	0	0.301364		0.01	0	0.0531866		0.01	0	0.288607		0.01	0	0.235959		0.01	0	0.422967		0.01	0	0.216451
0.046	0	1.41072		0.046	0	3.93966		0.046	0	0.513323		0.046	0	0.220281		0.046	0	0.318774		0.046	0	0.133411		0.046	0	0.186841		0.046	0	0.0311145
0.082	0	1.31827		0.082	0	3.84316		0.082	0	0.601558		0.082	0	0.329646		0.082	0	0.342325		0.082	0	0.143443		0.082	0	0.14879		0.082	0	0.0208025
0.118	0	1.29579		0.118	0	3.8132		0.118	0	0.616299		0.118	0	0.393145		0.118	0	0.380248		0.118	0	0.161042		0.118	0	0.140611		0.118	0	0.0185663
0.153	0	1.30585		0.153	0	3.80616		0.153	0	0.597594		0.153	0	0.42255		0.153	0	0.422972		0.153	0	0.181587		0.153	0	0.14505		0.153	0	0.0188552
0.189	0	1.3227		0.189	0	3.80587		0.189	0	0.589678		0.189	0	0.392904		0.189	0	0.424866		0.189	0	0.184944		0.189	0	0.149665		0.189	0	0.0191316
0.225	0	1.32772		0.225	0	3.80484		0.225	0	0.584267		0.225	0	0.391323		0.225	0	0.418357		0.225	0	0.182475		0.225	0	0.155653		0.225	0	0.0194745
0.26	0	1.33187		0.26	0	3.80578		0.26	0	0.5845		0.26	0	0.399628		0.26	0	0.42363		0.26	0	0.189961		0.26	0	0.159281		0.26	0	0.0211779
0.296	0	1.28203		0.296	0	3.77492		0.296	0	0.840909		0.296	0	0.0763151		0.296	0	0.222252		0.296	0	0.112916		0.296	0	0.104691		0.296	0	0.0107117
-0.063	0.01	1.97795		-0.063	0.01	4.58671		-0.063	0.01	0.347428		-0.063	0.01	0.0651395		-0.063	0.01	0.282157		-0.063	0.01	0.109521		-0.063	0.01	0.33643		-0.063	0.01	0.100506
-0.025	0.01	1.45392		-0.025	0.01	3.98286		-0.025	0.01	0.459135		-0.025	0.01	0.186042		-0.025	0.01	0.300783		-0.025	0.01	0.118625		-0.025	0.01	0.200145		-0.025	0.01	0.0363743
0.014	0.01	1.33058		0.014	0.01	3.85849		0.014	0.01	0.57819		0.014	0.01	0.294242		0.014	0.01	0.320725		0.014	0.01	0.131259		0.014	0.01	0.153408		0.014	0.01	0.0226088
0.052	0.01	1.29896		0.052	0.01	3.8181		0.052	0.01	0.62331		0.052	0.01	0.351646		0.052	0.01	0.351403		0.052	0.01	0.145956		0.052	0.01	0.140542		0.052	0.01	0.0187164
0.091	0.01	1.30177		0.091	0.01	3.8076		0.091	0.01	0.605429		0.091	0.01	0.417654		0.091	0.01	0.404966		0.091	0.01	0.170008		0.091	0.01	0.142824		0.091	0.01	0.0189417
0.129	0.01	1.31608		0.129	0.01	3.80589		0.129	0.01	0.58486		0.129	0.01	0.429249		0.129	0.01	0.44629		0.129	0.01	0.190659		0.129	0.01	0.150058		0.129	0.01	0.0198098
0.168	0.01	1.3333		0.168	0.01	3.80752		0.168	0.01	0.572383		0.168	0.01	0.428777		0.168	0.01	0.465935		0.168	0.01	0.20166		0.168	0.01	0.156901		0.168	0.01	0.0204189
0.206	0.01	1.33851		0.206	0.01	3.80746		0.206	0.01	0.553457		0.206	0.01	0.370439		0.206	0.01	0.449135		0.206	0.01	0.194957		0.206	0.01	0.159051		0.206	0.01	0.0206505
0.245	0.01	1.33971		0.245	0.01	3.8125		0.245	0.01	0.530606		0.245	0.01	0.416206		0.245	0.01	0.460519		0.245	0.01	0.210907		0.245	0.01	0.208063		0.245	0.01	0.0449365
-0.137	0.02	1.99785		-0.137	0.02	4.59392		-0.137	0.02	0.345487		-0.137	0.02	0.06453		-0.137	0.02	0.278049		-0.137	0.02	0.0877177		-0.137	0.02	0.331392		-0.137	0.02	0.0905933
-0.095	0.02	1.51027		-0.095	0.02	4.03089		-0.095	0.02	0.412606		-0.095	0.02	0.152434		-0.095	0.02	0.291588		-0.095	0.02	0.108119		-0.095	0.02	0.221748		-0.095	0.02	0.0434716
-0.054	0.02	1.34171		-0.054	0.02	3.87626		-0.054	0.02	0.522751		-0.054	0.02	0.254185		-0.054	0.02	0.303221		-0.054	0.02	0.120683		-0.054	0.02	0.157174		-0.054	0.02	0.0249085
-0.013	0.02	1.30033		-0.013	0.02	3.8233		-0.013	0.02	0.61878		-0.013	0.02	0.340864		-0.013	0.02	0.331877		-0.013	0.02	0.135768		-0.013	0.02	0.141672		-0.013	0.02	0.0192383
0.029	0.02	1.30046		0.029	0.02	3.80869		0.029	0.02	0.615516		0.029	0.02	0.381179		0.029	0.02	0.375787		0.029	0.02	0.155459		0.029	0.02	0.142369		0.029	0.02	0.0187819
0.07	0.02	1.30713		0.07	0.02	3.80446		0.07	0.02	0.591241		0.07	0.02	0.414654		0.07	0.02	0.42017		0.07	0.02	0.176354		0.07	0.02	0.146272		0.07	0.02	0.0196921
0.112	0.02	1.32924		0.112	0.02	3.80822		0.112	0.02	0.558732		0.112	0.02	0.426737		0.112	0.02	0.473431		0.112	0.02	0.201926		0.112	0.02	0.15733		0.112	0.02	0.0214445
0.153	0.02	1.34509		0.153	0.02	3.81103		0.153	0.02	0.542599		0.153	0.02	0.435426		0.153	0.02	0.496485		0.153	0.02	0.215274		0.153	0.02	0.165526		0.153	0.02	0.0221733
0.194	0.02	1.33272		0.194	0.02	3.80653		0.194	0.02	0.541136		0.194	0.02	0.462279		0.194	0.02	0.490215		0.194	0.02	0.217736		0.194	0.02	0.166227		0.194	0.02	0.0231519
0.236	0.02	1.29205		0.236	0.02	3.95095		0.236	0.02	0.885714		0.236	0.02	0.0926347		0.236	0.02	0.505976		0.236	0.02	0.327453		0.236	0.02	0.220145		0.236	0.02	0.203316
-0.21	0.03	2.0013		-0.21	0.03	4.58327		-0.21	0.03	0.348865		-0.21	0.03	0.0597965		-0.21	0.03	0.273653		-0.21	0.03	0.0754948		-0.21	0.03	0.32851		-0.21	0.03	0.0872724
-0.166	0.03	1.5801		-0.166	0.03	4.08806		-0.166	0.03	0.393144		-0.166	0.03	0.123882		-0.166	0.03	0.28292		-0.166	0.03	0.0977434		-0.166	0.03	0.242296		-0.166	0.03	0.0490117
-0.122	0.03	1.3724		-0.122	0.03	3.90401		-0.122	0.03	0.474134		-0.122	0.03	0.219261		-0.122	0.03	0.295425		-0.122	0.03	0.113359		-0.122	0.03	0.167635		-0.122	0.03	0.028666
-0.077	0.03	1.30856		-0.077	0.03	3.83052		-0.077	0.03	0.617872		-0.077	0.03	0.316274		-0.077	0.03	0.319246		-0.077	0.03	0.128939		-0.077	0.03	0.143371		-0.077	0.03	0.0199465
-0.033	0.03	1.29742		-0.033	0.03	3.80976		-0.033	0.03	0.622271		-0.033	0.03	0.357023		-0.033	0.03	0.350464		-0.033	0.03	0.143639		-0.033	0.03	0.141926		-0.033	0.03	0.0185429
0.012	0.03	1.30324		0.012	0.03	3.80435		0.012	0.03	0.593944		0.012	0.03	0.395045		0.012	0.03	0.402243		0.012	0.03	0.165679		0.012	0.03	0.14388		0.012	0.03	0.0190966
0.056	0.03	1.32342		0.056	0.03	3.80789		0.056	0.03	0.557301		0.056	0.03	0.428983		0.056	0.03	0.466816		0.056	0.03	0.195666		0.056	0.03	0.159542		0.056	0.03	0.0222313
0.101	0.03	1.33839		0.101	0.03	3.80971		0.101	0.03	0.544		0.101	0.03	0.422252		0.101	0.03	0.49399		0.101	0.03	0.211997		0.101	0.03	0.168047		0.101	0.03	0.023366
0.145	0.03	1.35355		0.145	0.03	3.81403		0.145	0.03	0.511789		0.145	0.03	0.438929		0.145	0.03	0.538785		0.145	0.03	0.233795		0.145	0.03	0.171107		0.145	0.03	0.0239771
0.19	0.03	1.35765		0.19	0.03	3.82582		0.19	0.03	0.480979		0.19	0.03	0.393177		0.19	0.03	0.538777		0.19	0.03	0.263393		0.19	0.03	0.181859		0.19	0.03	0.0328844
-0.284	0.04	2.01519		-0.284	0.04	4.60571		-0.284	0.04	0.350707		-0.284	0.04	0.0605855		-0.284	0.04	0.273325		-0.284	0.04	0.0673514		-0.284	0.04	0.333483		-0.284	0.04	0.085046
-0.236	0.04	1.62175		-0.236	0.04	4.12624		-0.236	0.04	0.372691		-0.236	0.04	0.110246		-0.236	0.04	0.272635		-0.236	0.04	0.0887963		-0.236	0.04	0.252895		-0.236	0.04	0.0542219
-0.189	0.04	1.40045		-0.189	0.04	3.92552		-0.189	0.04	0.436387		-0.189	0.04	0.187271		-0.189	0.04	0.286766		-0.189	0.04	0.106602		-0.189	0.04	0.193027		-0.189	0.04	0.0328714
-0.141	0.04	1.31397		-0.141	0.04	3.83759		-0.141	0.04	0.601882		-0.141	0.04	0.293861		-0.141	0.04	0.304915		-0.141	0.04	0.12167		-0.141	0.04	0.147253		-0.141	0.04	0.0211264
-0.093	0.04	1.29745		-0.093	0.04	3.81149		-0.093	0.04	0.630363		-0.093	0.04	0.358721		-0.093	0.04	0.337824		-0.093	0.04	0.137127		-0.093	0.04	0.141501		-0.093	0.04	0.0185149
-0.046	0.04	1.30118		-0.046	0.04	3.80385		-0.046	0.04	0.613925		-0.046	0.04	0.365469		-0.046	0.04	0.370326		-0.046	0.04	0.151759		-0.046	0.04	0.142903		-0.046	0.04	0.0185972
0.002	0.04	1.31944		0.002	0.04	3.80595		0.002	0.04	0.575457		0.002	0.04	0.389562		0.002	0.04	0.434934		0.002	0.04	0.178727		0.002	0.04	0.15312		0.002	0.04	0.0207541
0.05	0.04	1.33718		0.05	0.04	3.81231		0.05	0.04	0.52536		0.05	0.04	0.449925		0.05	0.04	0.519875		0.05	0.04	0.219671		0.05	0.04	0.167406		0.05	0.04	0.0248429
0.097	0.04	1.34664		0.097	0.04	3.81278		0.097	0.04	0.5138		0.097	0.04	0.446967		0.097	0.04	0.541903		0.097	0.04	0.232158		0.097	0.04	0.173589		0.097	0.04	0.0245455
0.145	0.04	1.34743		0.145	0.04	3.81323		0.145	0.04	0.501522		0.145	0.04	0.46041		0.145	0.04	0.575352		0.145	0.04	0.254838		0.145	0.04	0.180031		0.145	0.04	0.0263121
0.193	0.04	1.38911		0.193	0.04	3.86275		0.193	0.04	0.809524		0.193	0.04	0.0207253		0.193	0.04	0.714556		0.193	0.04	0.33503		0.193	0.04	0.253944		0.193	0.04	0.0626523
-0.357	0.05	2.0008		-0.357	0.05	4.5869		-0.357	0.05	0.352818		-0.357	0.05	0.0577994		-0.357	0.05	0.26863		-0.357	0.05	0.0619013		-0.357	0.05	0.328248		-0.357	0.05	0.0838286
-0.306	0.05	1.66415		-0.306	0.05	4.16063		-0.306	0.05	0.368596		-0.306	0.05	0.103716		-0.306	0.05	0.265758		-0.306	0.05	0.081445		-0.306	0.05	0.264839		-0.306	0.05	0.0566789
-0.255	0.05	1.42033		-0.255	0.05	3.94332		-0.255	0.05	0.415357		-0.255	0.05	0.164228		-0.255	0.05	0.277464		-0.255	0.05	0.100151		-0.255	0.05	0.188406		-0.255	0.05	0.0349093
-0.204	0.05	1.32274		-0.204	0.05	3.84696		-0.204	0.05	0.564784		-0.204	0.05	0.271041		-0.204	0.05	0.292044		-0.204	0.05	0.114843		-0.204	0.05	0.150806		-0.204	0.05	0.0226731
-0.153	0.05	1.29612		-0.153	0.05	3.81295		-0.153	0.05	0.635076		-0.153	0.05	0.322372		-0.153	0.05	0.317715		-0.153	0.05	0.128333		-0.153	0.05	0.140287		-0.153	0.05	0.0184889
-0.102	0.05	1.2996		-0.102	0.05	3.80354		-0.102	0.05	0.621012		-0.102	0.05	0.358105		-0.102	0.05	0.352997		-0.102	0.05	0.143315		-0.102	0.05	0.141799		-0.102	0.05	0.0183793
-0.051	0.05	1.31243		-0.051	0.05	3.80421		-0.051	0.05	0.584058		-0.051	0.05	0.382006		-0.051	0.05	0.411472		-0.051	0.05	0.167679		-0.051	0.05	0.148528		-0.051	0.05	0.0199922
0	0.05	1.33321		0	0.05	3.81122		0	0.05	0.537304		0	0.05	0.442188		0	0.05	0.517121		0	0.05	0.212607		0	0.05	0.164485		0	0.05	0.0241402
0.051	0.05	1.35723		0.051	0.05	3.82011		0.051	0.05	0.497254		0.051	0.05	0.471284		0.051	0.05	0.600785		0.051	0.05	0.254596		0.051	0.05	0.193177		0.051	0.05	0.0301792
0.102	0.05	1.37181		0.102	0.05	3.82221		0.102	0.05	0.486757		0.102	0.05	0.471191		0.102	0.05	0.614934		0.102	0.05	0.264944		0.102	0.05	0.194426		0.102	0.05	0.02968
0.153	0.05	1.37178		0.153	0.05	3.82714		0.153	0.05	0.428175		0.153	0.05	0.135643		0.153	0.05	0.612162		0.153	0.05	0.31594		0.153	0.05	0.246511		0.153	0.05	0.0332908
-0.431	0.06	2.0217		-0.431	0.06	4.60373		-0.431	0.06	0.354088		-0.431	0.06	0.0539529		-0.431	0.06	0.267166		-0.431	0.06	0.0565777		-0.431	0.06	0.325688		-0.431	0.06	0.0840663
-0.376	0.06	1.70021		-0.376	0.06	4.19612		-0.376	0.06	0.362585		-0.376	0.06	0.0961009		-0.376	0.06	0.261761		-0.376	0.06	0.0754549		-0.376	0.06	0.271101		-0.376	0.06	0.0598906
-0.322	0.06	1.45649		-0.322	0.06	3.96838		-0.322	0.06	0.38967		-0.322	0.06	0.151935		-0.322	0.06	0.270435		-0.322	0.06	0.0943206		-0.322	0.06	0.204512		-0.322	0.06	0.039443
-0.267	0.06	1.3297		-0.267	0.06	3.85542		-0.267	0.06	0.542091		-0.267	0.06	0.246979		-0.267	0.06	0.280733		-0.267	0.06	0.108419		-0.267	0.06	0.153565		-0.267	0.06	0.0240885
-0.213	0.06	1.29451		-0.213	0.06	3.81403		-0.213	0.06	0.636936		-0.213	0.06	0.314935		-0.213	0.06	0.299164		-0.213	0.06	0.120241		-0.213	0.06	0.150384		-0.213	0.06	0.0207729
-0.158	0.06	1.29877		-0.158	0.06	3.80449		-0.158	0.06	0.619011		-0.158	0.06	0.336666		-0.158	0.06	0.336545		-0.158	0.06	0.136307		-0.158	0.06	0.141925		-0.158	0.06	0.0188663
-0.104	0.06	1.31111		-0.104	0.06	3.80351		-0.104	0.06	0.596137		-0.104	0.06	0.353254		-0.104	0.06	0.390784		-0.104	0.06	0.157877		-0.104	0.06	0.148111		-0.104	0.06	0.0197504
-0.049	0.06	1.3329		-0.049	0.06	3.80972		-0.049	0.06	0.553134		-0.049	0.06	0.400736		-0.049	0.06	0.481057		-0.049	0.06	0.194008		-0.049	0.06	0.161827		-0.049	0.06	0.0228491
0.005	0.06	1.38031		0.005	0.06	3.83232		0.005	0.06	0.46505		0.005	0.06	0.531002		0.005	0.06	0.69813		0.005	0.06	0.285737		0.005	0.06	0.201786		0.005	0.06	0.0336812
0.06	0.06	1.41128		0.06	0.06	3.84003		0.06	0.06	0.47107		0.06	0.06	0.507917		0.06	0.06	0.710634		0.06	0.06	0.300606		0.06	0.06	0.220926		0.06	0.06	0.0357743
0.114	0.06	1.42799		0.114	0.06	3.85171		0.114	0.06	0.411307		0.114	0.06	0.571292		0.114	0.06	0.834246		0.114	0.06	0.357095		0.114	0.06	0.246162		0.114	0.06	0.0397471
-0.504	0.07	2.01396		-0.504	0.07	4.60148		-0.504	0.07	0.350174		-0.504	0.07	0.0558256		-0.504	0.07	0.262626		-0.504	0.07	0.0529181		-0.504	0.07	0.32932		-0.504	0.07	0.0831789
-0.446	0.07	1.72319		-0.446	0.07	4.22048		-0.446	0.07	0.365473		-0.446	0.07	0.0926101		-0.446	0.07	0.256345		-0.446	0.07	0.0701161		-0.446	0.07	0.276828		-0.446	0.07	0.0631732
-0.388	0.07	1.47678		-0.388	0.07	3.98422		-0.388	0.07	0.381863		-0.388	0.07	0.142179		-0.388	0.07	0.26666		-0.388	0.07	0.0901813		-0.388	0.07	0.213106		-0.388	0.07	0.0411332
-0.33	0.07	1.34038		-0.33	0.07	3.86268		-0.33	0.07	0.524271		-0.33	0.07	0.223704		-0.33	0.07	0.273086		-0.33	0.07	0.104081		-0.33	0.07	0.1665		-0.33	0.07	0.0267802
-0.271	0.07	1.30174		-0.271	0.07	3.81876		-0.271	0.07	0.628111		-0.271	0.07	0.307922		-0.271	0.07	0.301577		-0.271	0.07	0.119766		-0.271	0.07	0.14321		-0.271	0.07	0.0192861
-0.213	0.07	1.29736		-0.213	0.07	3.80386		-0.213	0.07	0.633549		-0.213	0.07	0.343036		-0.213	0.07	0.328893		-0.213	0.07	0.13223		-0.213	0.07	0.141607		-0.213	0.07	0.0179355
-0.155	0.07	1.30493		-0.155	0.07	3.8019		-0.155	0.07	0.601833		-0.155	0.07	0.342269		-0.155	0.07	0.367566		-0.155	0.07	0.148082		-0.155	0.07	0.145501		-0.155	0.07	0.0190182
-0.097	0.07	1.33725		-0.097	0.07	3.81071		-0.097	0.07	0.557351		-0.097	0.07	0.39845		-0.097	0.07	0.49362		-0.097	0.07	0.194905		-0.097	0.07	0.165388		-0.097	0.07	0.0231531
-0.039	0.07	1.38146		-0.039	0.07	3.83012		-0.039	0.07	0.47806		-0.039	0.07	0.537328		-0.039	0.07	0.687016		-0.039	0.07	0.271064		-0.039	0.07	0.19509		-0.039	0.07	0.0313991
0.02	0.07	1.44067		0.02	0.07	3.85866		0.02	0.07	0.407862		0.02	0.07	0.553725		0.02	0.07	0.831313		0.02	0.07	0.344622		0.02	0.07	0.237603		0.02	0.07	0.0426015
0.078	0.07	1.47361		0.078	0.07	3.87366		0.078	0.07	0.421183		0.078	0.07	0.569823		0.078	0.07	0.884113		0.078	0.07	0.378469		0.078	0.07	0.269546		0.078	0.07	0.0495991
-0.578	0.08	2.01259		-0.578	0.08	4.59957		-0.578	0.08	0.351966		-0.578	0.08	0.053611		-0.578	0.08	0.263293		-0.578	0.08	0.0506196		-0.578	0.08	0.338011		-0.578	0.08	0.0829692
-0.516	0.08	1.73778		-0.516	0.08	4.23521		-0.516	0.08	0.365738		-0.516	0.08	0.0908958		-0.516	0.08	0.256993		-0.516	0.08	0.0672585		-0.516	0.08	0.280885		-0.516	0.08	0.0637386
-0.453	0.08	1.49725		-0.453	0.08	3.99699		-0.453	0.08	0.370438		-0.453	0.08	0.135374		-0.453	0.08	0.25979		-0.453	0.08	0.085542		-0.453	0.08	0.223857		-0.453	0.08	0.0436774
-0.391	0.08	1.35079		-0.391	0.08	3.87253		-0.391	0.08	0.498682		-0.391	0.08	0.207068		-0.391	0.08	0.26731		-0.391	0.08	0.100277		-0.391	0.08	0.236254		-0.391	0.08	0.0296083
-0.329	0.08	1.29972		-0.329	0.08	3.81876		-0.329	0.08	0.631893		-0.329	0.08	0.308923		-0.329	0.08	0.286185		-0.329	0.08	0.113485		-0.329	0.08	0.144253		-0.329	0.08	0.0195828
-0.267	0.08	1.29779		-0.267	0.08	3.80463		-0.267	0.08	0.636637		-0.267	0.08	0.313649		-0.267	0.08	0.315847		-0.267	0.08	0.12681		-0.267	0.08	0.143972		-0.267	0.08	0.0191017
-0.205	0.08	1.31036		-0.205	0.08	3.803		-0.205	0.08	0.614731		-0.205	0.08	0.336279		-0.205	0.08	0.367418		-0.205	0.08	0.14658		-0.205	0.08	0.148535		-0.205	0.08	0.0190735
-0.143	0.08	1.34664		-0.143	0.08	3.81338		-0.143	0.08	0.569755		-0.143	0.08	0.451313		-0.143	0.08	0.527661		-0.143	0.08	0.20526		-0.143	0.08	0.170816		-0.143	0.08	0.0239029
-0.081	0.08	1.39547		-0.081	0.08	3.8343		-0.081	0.08	0.478847		-0.081	0.08	0.561362		-0.081	0.08	0.718001		-0.081	0.08	0.279876		-0.081	0.08	0.200133		-0.081	0.08	0.0320737
-0.019	0.08	1.45829		-0.019	0.08	3.87656		-0.019	0.08	0.349032		-0.019	0.08	0.542505		-0.019	0.08	0.9447		-0.019	0.08	0.387267		-0.019	0.08	0.246928		-0.019	0.08	0.0489879
0.043	0.08	1.51876		0.043	0.08	3.89604		0.043	0.08	0.35507		0.043	0.08	0.535007		0.043	0.08	0.963692		0.043	0.08	0.412229		0.043	0.08	0.299525		0.043	0.08	0.0545131
-0.651	0.09	2.02605		-0.651	0.09	4.61886		-0.651	0.09	0.349631		-0.651	0.09	0.0537988		-0.651	0.09	0.26456		-0.651	0.09	0.0479395		-0.651	0.09	0.331029		-0.651	0.09	0.0841496
-0.585	0.09	1.75343		-0.585	0.09	4.25327		-0.585	0.09	0.365709		-0.585	0.09	0.0905422		-0.585	0.09	0.255969		-0.585	0.09	0.0644971		-0.585	0.09	0.28346		-0.585	0.09	0.066759
-0.519	0.09	1.51612		-0.519	0.09	4.01268		-0.519	0.09	0.368954		-0.519	0.09	0.129334		-0.519	0.09	0.257676		-0.519	0.09	0.0826833		-0.519	0.09	0.226619		-0.519	0.09	0.0454316
-0.453	0.09	1.35615		-0.453	0.09	3.87595		-0.453	0.09	0.482859		-0.453	0.09	0.193021		-0.453	0.09	0.259071		-0.453	0.09	0.0962487		-0.453	0.09	0.169405		-0.453	0.09	0.028946
-0.386	0.09	1.30245		-0.386	0.09	3.8203		-0.386	0.09	0.633003		-0.386	0.09	0.304148		-0.386	0.09	0.275731		-0.386	0.09	0.108912		-0.386	0.09	0.1471		-0.386	0.09	0.0200996
-0.32	0.09	1.29656		-0.32	0.09	3.80466		-0.32	0.09	0.639802		-0.32	0.09	0.292512		-0.32	0.09	0.303194		-0.32	0.09	0.121506		-0.32	0.09	0.142532		-0.32	0.09	0.018067
-0.254	0.09	1.315		-0.254	0.09	3.80461		-0.254	0.09	0.613481		-0.254	0.09	0.322466		-0.254	0.09	0.369998		-0.254	0.09	0.146454		-0.254	0.09	0.153138		-0.254	0.09	0.0197236
-0.188	0.09	1.35386		-0.188	0.09	3.81531		-0.188	0.09	0.559614		-0.188	0.09	0.457275		-0.188	0.09	0.543569		-0.188	0.09	0.210488		-0.188	0.09	0.173511		-0.188	0.09	0.0242533
-0.122	0.09	1.40403		-0.122	0.09	3.83521		-0.122	0.09	0.485924		-0.122	0.09	0.558307		-0.122	0.09	0.707434		-0.122	0.09	0.274747		-0.122	0.09	0.199142		-0.122	0.09	0.031111
-0.056	0.09	1.46421		-0.056	0.09	3.8746		-0.056	0.09	0.363374		-0.056	0.09	0.551184		-0.056	0.09	0.921432		-0.056	0.09	0.372637		-0.056	0.09	0.246917		-0.056	0.09	0.0461853
0.01	0.09	1.55338		0.01	0.09	3.93722		0.01	0.09	0.295143		0.01	0.09	0.466881		0.01	0.09	1.05091		0.01	0.09	0.462825		0.01	0.09	0.311357		0.01	0.09	0.0645548
0.076	0.09	1.58318		0.076	0.09	3.97473		0.076	0.09	0.25554		0.076	0.09	0.305575		0.076	0.09	1.30658		0.076	0.09	0.604721		0.076	0.09	0.307956		0.076	0.09	0.0756553
-0.724	0.1	2.02734		-0.724	0.1	4.60866		-0.724	0.1	0.351618		-0.724	0.1	0.0554134		-0.724	0.1	0.258687		-0.724	0.1	0.0452986		-0.724	0.1	0.330384		-0.724	0.1	0.0836408
-0.654	0.1	1.7741		-0.654	0.1	4.27357		-0.654	0.1	0.371084		-0.654	0.1	0.0880431		-0.654	0.1	0.250368		-0.654	0.1	0.0602417		-0.654	0.1	0.288684		-0.654	0.1	0.067239
-0.583	0.1	1.53138		-0.583	0.1	4.02063		-0.583	0.1	0.363929		-0.583	0.1	0.120116		-0.583	0.1	0.2493		-0.583	0.1	0.0782484		-0.583	0.1	0.22866		-0.583	0.1	0.0448206
-0.513	0.1	1.36475		-0.513	0.1	3.88153		-0.513	0.1	0.476866		-0.513	0.1	0.187755		-0.513	0.1	0.254233		-0.513	0.1	0.0932548		-0.513	0.1	0.187575		-0.513	0.1	0.0299191
-0.443	0.1	1.30366		-0.443	0.1	3.82228		-0.443	0.1	0.623788		-0.443	0.1	0.275052		-0.443	0.1	0.266463		-0.443	0.1	0.104726		-0.443	0.1	0.149041		-0.443	0.1	0.0198936
-0.372	0.1	1.2953		-0.372	0.1	3.80427		-0.372	0.1	0.640273		-0.372	0.1	0.292408		-0.372	0.1	0.294738		-0.372	0.1	0.117837		-0.372	0.1	0.142098		-0.372	0.1	0.0180813
-0.302	0.1	1.32226		-0.302	0.1	3.80667		-0.302	0.1	0.611357		-0.302	0.1	0.346025		-0.302	0.1	0.407661		-0.302	0.1	0.159538		-0.302	0.1	0.157362		-0.302	0.1	0.0206832
-0.231	0.1	1.36333		-0.231	0.1	3.81842		-0.231	0.1	0.554942		-0.231	0.1	0.471891		-0.231	0.1	0.560367		-0.231	0.1	0.216757		-0.231	0.1	0.17819		-0.231	0.1	0.0249862
-0.161	0.1	1.41178		-0.161	0.1	3.83786		-0.161	0.1	0.486467		-0.161	0.1	0.552765		-0.161	0.1	0.711049		-0.161	0.1	0.277662		-0.161	0.1	0.203305		-0.161	0.1	0.0316122
-0.091	0.1	1.48079		-0.091	0.1	3.87893		-0.091	0.1	0.361108		-0.091	0.1	0.556345		-0.091	0.1	0.911639		-0.091	0.1	0.369347		-0.091	0.1	0.246327		-0.091	0.1	0.0453533
-0.02	0.1	1.57503		-0.02	0.1	3.98933		-0.02	0.1	0.212132		-0.02	0.1	0.397753		-0.02	0.1	1.18191		-0.02	0.1	0.536116		-0.02	0.1	0.366606		-0.02	0.1	0.0794802
0.05	0.1	1.67489		0.05	0.1	4.02743		0.05	0.1	0.209094		0.05	0.1	0.436248		0.05	0.1	1.27551		0.05	0.1	0.596006		0.05	0.1	0.442892		0.05	0.1	0.0908769
-0.797	0.11	2.03493		-0.797	0.11	4.61397		-0.797	0.11	0.351372		-0.797	0.11	0.0560304		-0.797	0.11	0.262156		-0.797	0.11	0.0445589		-0.797	0.11	0.33098		-0.797	0.11	0.0847852
-0.722	0.11	1.7685		-0.722	0.11	4.26801		-0.722	0.11	0.371915		-0.722	0.11	0.0845105		-0.722	0.11	0.248724		-0.722	0.11	0.0587321		-0.722	0.11	0.287504		-0.722	0.11	0.0670323
-0.648	0.11	1.53836		-0.648	0.11	4.02738		-0.648	0.11	0.365248		-0.648	0.11	0.12004		-0.648	0.11	0.243174		-0.648	0.11	0.0748027		-0.648	0.11	0.231541		-0.648	0.11	0.0469209
-0.573	0.11	1.37196		-0.573	0.11	3.88764		-0.573	0.11	0.462572		-0.573	0.11	0.175303		-0.573	0.11	0.249781		-0.573	0.11	0.090368		-0.573	0.11	0.186129		-0.573	0.11	0.0326412
-0.498	0.11	1.3033		-0.498	0.11	3.82236		-0.498	0.11	0.624856		-0.498	0.11	0.255166		-0.498	0.11	0.263874		-0.498	0.11	0.103356		-0.498	0.11	0.146526		-0.498	0.11	0.0202028
-0.423	0.11	1.29899		-0.423	0.11	3.80597		-0.423	0.11	0.642871		-0.423	0.11	0.276025		-0.423	0.11	0.300936		-0.423	0.11	0.11928		-0.423	0.11	0.159135		-0.423	0.11	0.0214435
-0.348	0.11	1.32858		-0.348	0.11	3.80799		-0.348	0.11	0.609518		-0.348	0.11	0.375035		-0.348	0.11	0.434639		-0.348	0.11	0.168717		-0.348	0.11	0.163557		-0.348	0.11	0.0211927
-0.273	0.11	1.36924		-0.273	0.11	3.82042		-0.273	0.11	0.549103		-0.273	0.11	0.48057		-0.273	0.11	0.573689		-0.273	0.11	0.222582		-0.273	0.11	0.180426		-0.273	0.11	0.0255766
-0.198	0.11	1.42389		-0.198	0.11	3.84345		-0.198	0.11	0.470595		-0.198	0.11	0.552441		-0.198	0.11	0.732577		-0.198	0.11	0.289278		-0.198	0.11	0.208054		-0.198	0.11	0.0333549
-0.123	0.11	1.48689		-0.123	0.11	3.88188		-0.123	0.11	0.362738		-0.123	0.11	0.546653		-0.123	0.11	0.898355		-0.123	0.11	0.365201		-0.123	0.11	0.251297		-0.123	0.11	0.0463677
-0.049	0.11	1.60003		-0.049	0.11	4.00144		-0.049	0.11	0.211296		-0.049	0.11	0.411222		-0.049	0.11	1.19357		-0.049	0.11	0.538772		-0.049	0.11	0.445745		-0.049	0.11	0.0851988
0.026	0.11	1.78325		0.026	0.11	4.11877		0.026	0.11	0.204845		0.026	0.11	0.354905		0.026	0.11	1.31013		0.026	0.11	0.638483		0.026	0.11	0.649999		0.026	0.11	0.114647
-0.87	0.12	2.01949		-0.87	0.12	4.60451		-0.87	0.12	0.34805		-0.87	0.12	0.0509296		-0.87	0.12	0.251212		-0.87	0.12	0.0414053		-0.87	0.12	0.325834		-0.87	0.12	0.0821714
-0.791	0.12	1.76682		-0.791	0.12	4.26658		-0.791	0.12	0.371145		-0.791	0.12	0.0853909		-0.791	0.12	0.246468		-0.791	0.12	0.0573324		-0.791	0.12	0.286392		-0.791	0.12	0.067519
-0.711	0.12	1.55066		-0.711	0.12	4.03439		-0.711	0.12	0.364898		-0.711	0.12	0.118447		-0.711	0.12	0.240823		-0.711	0.12	0.0726865		-0.711	0.12	0.238733		-0.711	0.12	0.0478796
-0.631	0.12	1.37222		-0.631	0.12	3.88656		-0.631	0.12	0.464301		-0.631	0.12	0.169424		-0.631	0.12	0.239683		-0.631	0.12	0.0864423		-0.631	0.12	0.206242		-0.631	0.12	0.0323296
-0.552	0.12	1.30371		-0.552	0.12	3.82223		-0.552	0.12	0.635328		-0.552	0.12	0.259345		-0.552	0.12	0.25218		-0.552	0.12	0.0985617		-0.552	0.12	0.147059		-0.552	0.12	0.0209764
-0.472	0.12	1.30259		-0.472	0.12	3.80687		-0.472	0.12	0.642696		-0.472	0.12	0.296808		-0.472	0.12	0.324661		-0.472	0.12	0.127562		-0.472	0.12	0.157603		-0.472	0.12	0.0216037
-0.393	0.12	1.33916		-0.393	0.12	3.81194		-0.393	0.12	0.596869		-0.393	0.12	0.410899		-0.393	0.12	0.475767		-0.393	0.12	0.185251		-0.393	0.12	0.167389		-0.393	0.12	0.0224772
-0.313	0.12	1.37951		-0.313	0.12	3.82444		-0.313	0.12	0.53126		-0.313	0.12	0.474898		-0.313	0.12	0.600584		-0.313	0.12	0.236127		-0.313	0.12	0.191646		-0.313	0.12	0.0278371
-0.233	0.12	1.43446		-0.233	0.12	3.84741		-0.233	0.12	0.463364		-0.233	0.12	0.535533		-0.233	0.12	0.731741		-0.233	0.12	0.291573		-0.233	0.12	0.214367		-0.233	0.12	0.034311
-0.154	0.12	1.51256		-0.154	0.12	3.89549		-0.154	0.12	0.34846		-0.154	0.12	0.54159		-0.154	0.12	0.910786		-0.154	0.12	0.378127		-0.154	0.12	0.28311		-0.154	0.12	0.0517655
-0.074	0.12	1.63689		-0.074	0.12	4.01699		-0.074	0.12	0.214936		-0.074	0.12	0.41015		-0.074	0.12	1.16164		-0.074	0.12	0.527172		-0.074	0.12	0.473368		-0.074	0.12	0.0870382
0.006	0.12	1.82266		0.006	0.12	4.18105		0.006	0.12	0.149437		0.006	0.12	0.349585		0.006	0.12	1.35375		0.006	0.12	0.678906		0.006	0.12	0.712179		0.006	0.12	0.124935
-0.943	0.13	2.02445		-0.943	0.13	4.60205		-0.943	0.13	0.354094		-0.943	0.13	0.05166		-0.943	0.13	0.251174		-0.943	0.13	0.0403751		-0.943	0.13	0.331567		-0.943	0.13	0.0830324
-0.859	0.13	1.77686		-0.859	0.13	4.27478		-0.859	0.13	0.370429		-0.859	0.13	0.0847504		-0.859	0.13	0.241892		-0.859	0.13	0.0544787		-0.859	0.13	0.290845		-0.859	0.13	0.0675284
-0.774	0.13	1.5521		-0.774	0.13	4.03625		-0.774	0.13	0.369202		-0.774	0.13	0.119269		-0.774	0.13	0.237105		-0.774	0.13	0.0705196		-0.774	0.13	0.235205		-0.774	0.13	0.0485639
-0.689	0.13	1.37667		-0.689	0.13	3.89151		-0.689	0.13	0.453803		-0.689	0.13	0.167094		-0.689	0.13	0.240186		-0.689	0.13	0.0855908		-0.689	0.13	0.177981		-0.689	0.13	0.0306652
-0.604	0.13	1.30407		-0.604	0.13	3.82249		-0.604	0.13	0.632809		-0.604	0.13	0.252783		-0.604	0.13	0.252939		-0.604	0.13	0.0985425		-0.604	0.13	0.148506		-0.604	0.13	0.0207677
-0.52	0.13	1.31037		-0.52	0.13	3.808		-0.52	0.13	0.637943		-0.52	0.13	0.311074		-0.52	0.13	0.354614		-0.52	0.13	0.138304		-0.52	0.13	0.152484		-0.52	0.13	0.0202738
-0.435	0.13	1.34051		-0.435	0.13	3.81122		-0.435	0.13	0.596565		-0.435	0.13	0.407296		-0.435	0.13	0.472163		-0.435	0.13	0.184086		-0.435	0.13	0.167843		-0.435	0.13	0.0221545
-0.35	0.13	1.39118		-0.35	0.13	3.82823		-0.35	0.13	0.522733		-0.35	0.13	0.472869		-0.35	0.13	0.608539		-0.35	0.13	0.241093		-0.35	0.13	0.190942		-0.35	0.13	0.0281299
-0.266	0.13	1.4482		-0.266	0.13	3.85331		-0.266	0.13	0.452678		-0.266	0.13	0.519237		-0.266	0.13	0.727353		-0.266	0.13	0.29137		-0.266	0.13	0.222933		-0.266	0.13	0.0357567
-0.181	0.13	1.53167		-0.181	0.13	3.90261		-0.181	0.13	0.346722		-0.181	0.13	0.516332		-0.181	0.13	0.892375		-0.181	0.13	0.369113		-0.181	0.13	0.305024		-0.181	0.13	0.0534045
-0.096	0.13	1.69692		-0.096	0.13	4.0485		-0.096	0.13	0.203422		-0.096	0.13	0.400637		-0.096	0.13	1.13217		-0.096	0.13	0.518805		-0.096	0.13	0.533291		-0.096	0.13	0.0953662
-0.012	0.13	1.888		-0.012	0.13	4.23422		-0.012	0.13	0.150293		-0.012	0.13	0.329062		-0.012	0.13	1.32404		-0.012	0.13	0.671723		-0.012	0.13	0.772336		-0.012	0.13	0.134419
-1.016	0.14	2.03286		-1.016	0.14	4.61095		-1.016	0.14	0.36179		-1.016	0.14	0.0517624		-1.016	0.14	0.250027		-1.016	0.14	0.0387789		-1.016	0.14	0.329192		-1.016	0.14	0.0830421
-0.926	0.14	1.77364		-0.926	0.14	4.27916		-0.926	0.14	0.373695		-0.926	0.14	0.0820094		-0.926	0.14	0.240542		-0.926	0.14	0.0529706		-0.926	0.14	0.289539		-0.926	0.14	0.0677083
-0.836	0.14	1.55217		-0.836	0.14	4.03649		-0.836	0.14	0.369174		-0.836	0.14	0.113979		-0.836	0.14	0.235553		-0.836	0.14	0.0693485		-0.836	0.14	0.23802		-0.836	0.14	0.0482395
-0.746	0.14	1.37637		-0.746	0.14	3.88989		-0.746	0.14	0.462409		-0.746	0.14	0.162226		-0.746	0.14	0.233293		-0.746	0.14	0.0828959		-0.746	0.14	0.178526		-0.746	0.14	0.0314513
-0.655	0.14	1.30447		-0.655	0.14	3.8214		-0.655	0.14	0.635056		-0.655	0.14	0.26195		-0.655	0.14	0.254103		-0.655	0.14	0.0988231		-0.655	0.14	0.146912		-0.655	0.14	0.0199026
-0.565	0.14	1.3158		-0.565	0.14	3.80804		-0.565	0.14	0.634364		-0.565	0.14	0.344405		-0.565	0.14	0.387173		-0.565	0.14	0.150981		-0.565	0.14	0.154976		-0.565	0.14	0.0203766
-0.475	0.14	1.34711		-0.475	0.14	3.81301		-0.475	0.14	0.583605		-0.475	0.14	0.412433		-0.475	0.14	0.493927		-0.475	0.14	0.193859		-0.475	0.14	0.172566		-0.475	0.14	0.0235839
-0.385	0.14	1.39751		-0.385	0.14	3.8301		-0.385	0.14	0.516671		-0.385	0.14	0.466658		-0.385	0.14	0.612036		-0.385	0.14	0.243938		-0.385	0.14	0.192396		-0.385	0.14	0.0284217
-0.295	0.14	1.46149		-0.295	0.14	3.86117		-0.295	0.14	0.428227		-0.295	0.14	0.510251		-0.295	0.14	0.747854		-0.295	0.14	0.30525		-0.295	0.14	0.232979		-0.295	0.14	0.0386394
-0.204	0.14	1.56109		-0.204	0.14	3.92468		-0.204	0.14	0.32023		-0.204	0.14	0.476552		-0.204	0.14	0.898642		-0.204	0.14	0.381492		-0.204	0.14	0.303625		-0.204	0.14	0.0573764
-0.114	0.14	1.71559		-0.114	0.14	4.06647		-0.114	0.14	0.198255		-0.114	0.14	0.385262		-0.114	0.14	1.12438		-0.114	0.14	0.519758		-0.114	0.14	0.583764		-0.114	0.14	0.104651
-0.024	0.14	1.92181		-0.024	0.14	4.26787		-0.024	0.14	0.130087		-0.024	0.14	0.33931		-0.024	0.14	1.34805		-0.024	0.14	0.701049		-0.024	0.14	0.727059		-0.024	0.14	0.134547
