# Supplementary material for: Cell cycle dynamics control fluidity of the developing mouse neuroepithelium
Source: Nat Phys. 2023 Apr 6;19(7):1050–8. doi: 10.1038/s41567-023-01977-w (PMC10344780; doi:10.1038/s41567-023-01977-w)
Supplement: Source Data Extended Data Fig. 3 — Statistical source data. [file 41567_2023_1977_MOESM18_ESM.xlsx]

## Sheet: Extended data Fig. 3B
Extended data Fig.3B. Mean cell area over time quantified from time-lapse movies
Time relative to cytokinesis (min)	Mean apical cell area (µm2)	SD	lower bound of 95%CI	upper bound of 95%CI	n (number of cells)
-70	13.2028	6.72789	9.22691	17.1788	11
-65	10.4947	6.27427	5.47428	15.5152	6
-60	11.5982	6.60744	7.85972	15.3367	12
-55	11.0716	8.81229	4.02033	18.1229	6
-50	13.1387	8.24334	8.47457	17.8028	12
-45	12.0343	8.67296	5.09449	18.9741	6
-40	15.9145	10.3658	10.0495	21.7795	12
-35	19.9241	15.1183	9.44765	30.4005	8
-30	22.423	16.4334	14.6111	30.2349	17
-25	30.1859	20.2973	18.191	42.1809	11
-20	56.384	23.0194	45.4413	67.3267	17
-15	59.976	25.5707	44.8647	75.0873	11
-10	80.5022	23.8896	69.1458	91.8586	17
-5	77.814	13.8822	69.6102	86.0178	11
0	46.4549	7.95316	42.6742	50.2356	17
5	39.5833	8.53557	34.5391	44.6275	11
10	32.9843	14.7765	25.9599	40.0086	17
15	28.7049	14.3923	20.1996	37.2102	11
20	24.327	12.8095	18.2377	30.4162	17
25	20.8088	13.9018	12.5934	29.0242	11
30	21.816	14.0739	14.6936	28.9384	15
35	19.5329	12.2225	11.5475	27.5183	9
40	18.9459	10.0868	13.8413	24.0506	15
45	15.2594	10.9919	6.46403	24.0547	6
50	16.9384	9.79236	11.3979	22.479	12
55	12.1089	12.9866	0.725639	23.4922	5
60	16.4833	10.1219	9.87032	23.0963	9
65	11.9515	14.0176	-7.47584	31.3789	2
70	19.0695	14.0949	6.71479	31.4243	5
